# Supplementary material for: OXTRHigh stroma fibroblasts control the invasion pattern of oral squamous cell carcinoma via ERK5 signaling
Source: Nat Commun. 2022 Aug 31;13:5124. doi: 10.1038/s41467-022-32787-y (PMC9433374; doi:10.1038/s41467-022-32787-y)
Supplement: Supplementary file 4 — Source Data [file 41467_2022_32787_MOESM4_ESM.zip]

Archive with 52 entries (37 files):
- Source Data/
- Source Data/Figure 1/
- Source Data/Figure 1/Figure 1.xlsx
- Source Data/Figure 2/
- Source Data/Figure 2/Figure 2.xlsx
- Source Data/Figure 2/~$Figure 2.xlsx
- Source Data/Figure 3/
- Source Data/Figure 3/Figure 3.xlsx
- Source Data/Figure 3/Figure 3b.pdf
- Source Data/Figure 4/
- Source Data/Figure 4/Figure 4.xlsx
- Source Data/Figure 4/Figure 4l.pdf
- Source Data/Figure 5/
- Source Data/Figure 5/Figure 5.xlsx
- Source Data/Figure 6/
- Source Data/Figure 6/Figure 6.xlsx
- Source Data/Figure 6/Figure 6b.pdf
- Source Data/Figure 6/Figure 6f.pdf
- Source Data/Figure 6/Figure 6h.pdf
- Source Data/Figure 6/Figure 6m.pdf
- Source Data/Figure 6/Figure 6o.pdf
- Source Data/Figure 6/Figure 6q.pdf
- Source Data/Figure 6/Figure 6t.pdf
- Source Data/Figure 7/
- Source Data/Figure 7/Figure 7.xlsx
- Source Data/Figure 7/Figure 7a.pdf
- Source Data/Figure 8/
- Source Data/Figure 8/Figure 8.xlsx
- Source Data/Supplementary Figure 1/
- Source Data/Supplementary Figure 1/Supplementary Figure 1.xlsx
- Source Data/Supplementary Figure 2/
- Source Data/Supplementary Figure 2/Supplementary Figure 2.xlsx
- Source Data/Supplementary Figure 3/
- Source Data/Supplementary Figure 3/Sup Figure 3b.pdf
- Source Data/Supplementary Figure 3/Sup Figure 3g.pdf
- Source Data/Supplementary Figure 3/Supplementary Figure 3.xlsx
- Source Data/Supplementary Figure 4/
- Source Data/Supplementary Figure 4/Sup Figure 4f.pdf
- Source Data/Supplementary Figure 4/Supplementary Figure 4.xlsx
- Source Data/Supplementary Figure 5/
- Source Data/Supplementary Figure 5/Sup Figure 5b.pdf
- Source Data/Supplementary Figure 5/Sup Figure 5c.pdf
- Source Data/Supplementary Figure 5/Sup Figure 5e.pdf
- Source Data/Supplementary Figure 5/Sup Figure 5g.pdf
- Source Data/Supplementary Figure 5/Sup Figure 5i.pdf
- Source Data/Supplementary Figure 5/Sup Figure 5k.pdf
- Source Data/Supplementary Figure 5/Sup Figure 5l.pdf
- Source Data/Supplementary Figure 5/Sup Figure 5o.pdf
- Source Data/Supplementary Figure 5/Supplementary Figure 5.xlsx
- Source Data/Supplementary Figure 6/
- Source Data/Supplementary Figure 6/Sup Figure 6h.pdf
- Source Data/Supplementary Figure 6/Supplementary Figure 6.xlsx
