# Supplementary material for: OXTRHigh stroma fibroblasts control the invasion pattern of oral squamous cell carcinoma via ERK5 signaling
Source: Nat Commun. 2022 Aug 31;13:5124. doi: 10.1038/s41467-022-32787-y (PMC9433374; doi:10.1038/s41467-022-32787-y)
Supplement: Supplementary file 4 — Source Data [file 41467_2022_32787_MOESM4_ESM.zip › Source Data/Figure 1/Figure 1.xlsx]

## Sheet: b-d
b-c. Ethical approval for this study including tumor biopsy and serum collection was obtained from the Research Ethics Committee of Nanjing Stomatology Hospital (No.2019NL-009(KS))
WPOI	1	2	3	4	5	Totall
Early-stage	12	57	252	238	6	565
Late-stage	1	11	121	175	7	315
P<0.001 by Pearson's chi-squared test (χ2=27.3)
d. EMT phenotype in WPOI 1-3 and 4-5 tissues.
	WPOI 1-3								WPOI 4-5
MMP3	0.9655	0.9136	1.03426	0.9647	0.9835	1.1304	0.8684	0.8949	4.632	3.688	5.151	6.817	5.655	4.4023	6.1084	4.1293
MMP2	1.325	1.0254	0.9254	0.7826	1.0434	0.9673	1.1065	0.9394	8.261	6.142	5.061	6.3877	6.4024	5.9231	6.013	7.5174
Vimentin	0.8856	0.9164	1.323	1.267	0.9364	0.9536	1.3094	1.1945	10.69	8.3026	11.268	9.369	8.856	9.984	11.023	10.44
N-cadherin	1.258	1.1215	0.9038	0.9514	0.8943	0.97221	0.9785	1.2256	3.625	7.303	4.6258	3.165	5.22	6.213	4.0843	3.1896
E-cadherin	1.096	0.9325	1.036	1.102	1.1156	0.9823	0.9807	1.0873	0.4265	0.5843	0.3214	0.2695	0.2502	0.4345	0.5102	0.3989
Claudin-1	0.9685	0.8692	1.231	1.0148	0.9272	1.004	0.9675	1.1856	0.3584	0.5986	0.6325	0.3154	0.5525	0.3489	0.5128	0.4895
Multiple t tests	Significant?	P value	Mean of WPOI 1-3	Mean of WPOI 4-5	Difference	SE of difference	t ratio	df	Adjusted P Value
MMP3	Yes	<0.000001	0.9694	5.073	-4.103	0.377	10.88	14	<0.000001
MMP2	Yes	<0.000001	1.014	6.463	-5.449	0.3559	15.31	14	<0.000001
Vimentin	Yes	<0.000001	1.098	9.992	-8.893	0.382	23.28	14	<0.000001
N-cadherin	Yes	8e-06	1.038	4.678	-3.64	0.5287	6.885	14	8e-06
E-cadherin	Yes	<0.000001	1.042	0.3994	0.6421	0.04762	13.48	14	<0.000001
Claudin-1	Yes	<0.000001	1.021	0.4761	0.5449	0.06148	8.863	14	<0.000001

## Sheet: e-f
729 OSCC patients were followed-up until 1st march 2020, the censor date.
Early-stage			Totall	P<0.05 by Pearson's chi-squared test (χ2=4.3)
WPOI	1-3	4-5
No	267	186	453
Yes	31	37	68
Late-stage				P<0.001 by Pearson's chi-squared test (χ2=13.2)
WPOI	1-3	4-5
No	88	89	177
Yes	10	21	31

## Sheet: g-h
g, Early-stage (n=523)			h, Late stage (n=126)				Log-rank (Mantel-Cox) test			Early-stage	Late stage
Survival Time	Type 1-3	Type 4-5	Survival Time	Type 1-3	Type 4-5		Chi square			2.797	13.29
29	0		30	0			df			1	1
29	0		14	0			P value			0.0945	0.0003
11	0		17	0			P value summary			ns	***
27	0		11	0			Are the survival curves sig different?			No	Yes
27	0		12	0
12	0		13	0
8	0		14	0
16	0		14	0
25	0		14	0
19	0		15	0
9	0		19	0
10	0		18	0
7	0		26	0
7	0		28	0
7	0		28	0
8	0		35	0
8	0		41	0
9	0		42	0
9	0		42	0
9	0		38	0
10	0		37	0
10	0		34	0
10	0		14	1
10	0		14	0
10	0		61	0
10	0		59	0
10	0		55	0
11	0		53	0
11	0		53	0
11	0		52	0
11	0		51	0
11	0		51	0
12	0		49	0
12	0		58	0
12	0		30	1
13	0		118	0
14	0		106	0
14	0		105	0
14	0		105	0
14	0		95	1
15	0		93	0
15	0		84	0
15	0		82	0
15	0		81	0
16	0		37	0
16	0		79
16	0		72	0
16	0		71	0
14	1		70	0
16	0		69	0
16	0		60	0
16	0		56	1
16	0		96	0
18	0		8	0
18	0		74	0
18	0			0
18	0		14	1
18	0		43	0
18	0		15	0
19	0		29	0
19	0		54		1
19	0		7		1
19	0		15		1
19	0		21		0
12	1		8		0
20	0		12		0
21	0		13		0
17	0		18		0
17	0		23		0
17	0		4		1
17	0		26		0
21	0		33		0
18	2		36		0
22	0		32		0
22	0		36		0
22	0		41		0
22	0		40		0
22	0		40		0
8	1		39		0
23	0		36		0
24	0		32		0
16	1		24		0
24	0		14		1
24	0		21		1
24	0		12		1
24	0		61		0
24	0		60		0
25	0		60		0
25	0		55		0
25	0		55		0
25	0		55		0
25	0		51		0
26	0		49		0
26	0		47		0
26	0		44		0
27	0		64
27	0		32		1
27	0		11		1
28	0		46		0
29	0		12		1
29	0		32		1
29	0		49		1
34	0		103		0
33	0		102		0
33	0		99		0
33	0		97		0
36	0		96		0
36	0		96		0
36	0		51		1
36	0		4		1
33	0		71		0
33	0		71
42	0		6		1
41	0		12		1
41	0		30		1
40	0		60		0
43	0		14		1
43	0		40		1
42	0		7		0
42	0		8		1
40	0		58		1
39	0		4		1
39	0				0
39	0		34		0
39	0		43		0
38	0		8		1
37	0
37	0
36	0
36	0
38	0
38	0
38	0
38	0
37	0
35	0
35	0
35	0
35	0
34	0
34	0
37	0
34	0
34	0
31	0
31	0
33	0
34	0
31	0
23	1
27	0
20	0
66	0
65	0
24	1
64	0
64	0
62	0
61	0
61	0
61	0
61	0
59	0
59	0
59	0
58	0
58	0
58	0
58	0
58	0
57	0
57	0
56	0
56	0
55	0
55	0
53	0
52	0
52	0
52	0
51	0
52	0
50	0
21	1
6	1
49	0
49	0
5	1
47	0
46	0
46	0
46	0
26	1
45	0
44	0
44	0
44	0
44	0
22	1
56	0
17	1
126	0
122	0
121	0
120	0
118	0
118	0
30	1
117	0
115	0
113	0
111	0
110	0
104	0
103	0
105	0
103	0
102	0
101	0
100	0
100	0
99	0
99	0
97	0
96	0
96	0
96	0
96	0
95	0
92	0
92	0
91	0
89	0
89	0
88	0
88	0
88	0
88	0
87	0
85	0
85	0
85	0
84	0
84	0
83	0
83	0
83	0
82	0
81	0
81	0
81	0
80	0
79	0
79	0
78	0
78	0
77	0
76	0
76	0
36	1
75	0
75	0
74	0
74	0
73	0
72	0
72	0
72	0
72	0
71	0
71	0
6	1
70	0
60	1
69	0
69	0
68	0
67	0
81	0
84	1
56	1
68	1
14	1
14	0
16	1
14	1
6	0
15	1
17	1
40	1
20	1
6	1
48	0
13	1
6	1
6	1
62	0
13	0
30		0
27		0
21		0
18		1
18		0
15		0
12		0
8		1
9		0
6		2
7		0
7		0
8		0
8		0
8		0
8		0
4		1
4		2
10		0
10		0
10		0
10		0
10		1
11		0
11		0
12		0
12		0
10		0
13		0
14		0
15		0
15		0
16		0
16		0
16		0
17		1
18		1
18		0
19		0
19		0
19		0
20		0
20		0
20		0
20		0
21		0
21		0
21		0
21		0
17		0
18		0
8		0
21		0
22		0
22		0
22		0
21		1
23		0
23		0
3		1
23		0
23		0
24		0
24		0
24		0
24		0
25		0
26		0
26		0
9		2
26		0
27		0
27		0
28		0
28		0
28		0
28		0
28		0
29		0
29		0
29		0
33		0
32		0
20		1
35		0
21		2
41		0
40		0
10		1
43		0
42		0
40		0
39		0
35		0
37		0
38		0
37		0
34		0
34		0
37		0
34		0
31		0
31		0
36		0
34		0
40		0
21		0
18		0
7		1
22		2
21		0
66		0
63		0
62		0
61		0
68		0
60		0
60		0
59		0
59		0
58		0
58		0
58		0
57		0
57		0
56		0
55		0
55		0
54		0
52		0
52		0
52		0
52		0
51		0
51		0
50		0
50		0
50		0
49		0
48		0
25		1
48		0
48		0
48		0
48		0
47		0
47		0
46		0
46		0
46		0
44		0
43		0
43		0
61		0
31		0
42		0
42		2
18		0
20		1
14		1
15		1
3		1
113		0
5		1
109		0
107		0
107		0
103		0
103		0
103		0
102		0
101		1
100		0
100		0
99		0
95		0
92		0
87		0
85		0
83		0
96		0
82		0
81		0
80		0
80
78		0
75		0
71		0
69		0
67		0
67		0
67		0
77		0
36		0
9		0
30		1
36		0
17		1
54		0
2		0
31		1
40		1
4		1
6		1
65		0
48		1
40		1
60		0
4		1
29		1
36		0
12		0
14		1
12		0
18		0
12		1
4		1
53		0
79		0
70		0
34		0
15		0
21		0
25		0
13		0

## Sheet: i
Multivariable analysis (Cox proportional hazards model)
	Gender (Female vs Male)	Age (<60 vs >=60)	TNM stage (1-2 vs 3-4)	Differentiation (Well vs Moderate to Poor)	WPOI (1-3 vs 4-5)
Lower Limit	0.545	0.589	1.693	0.619	1.088
Relative Risk	1.042	1.042	3.315	1.528	2.171
Upper Limit	1.993	2.105	6.491	3.771	4.33
P value	>0.05	>0.05	<0.001	>0.05	<0.05
