# Supplementary material for: OXTRHigh stroma fibroblasts control the invasion pattern of oral squamous cell carcinoma via ERK5 signaling
Source: Nat Commun. 2022 Aug 31;13:5124. doi: 10.1038/s41467-022-32787-y (PMC9433374; doi:10.1038/s41467-022-32787-y)
Supplement: Supplementary file 4 — Source Data [file 41467_2022_32787_MOESM4_ESM.zip › Source Data/Figure 2/Figure 2.xlsx]

## Sheet: b
IHC analysis (n=20)
	CD4		CD8		Foxp3		CD68		CD31		CD146		Collagen I
WPOI	1-3	4-5	1-3	4-5	1-3	4-5	1-3	4-5	1-3	4-5	1-3	4-5	1-3	4-5
IHC scores	2	3	2	3	1	1	2	3	1	2	2	3	3	6
	1	3	3	3	2	1	1	2	1	1	2	3	4	6
	1	2	3	3	2	2	1	3	1	3	2	2	1	6
	2	3	1	2	2	3	3	1	1	3	3	1	3	6
	1	3	3	2	2	3	2	1	2	1	2	2	6	4
	1	1	3	1	1	2	1	3	1	1	3	3	1	6
	1	2	3	2	1	2	1	1	2	1	3	2	3	4
	1	1	2	2	3	2	3	2	3	1	2	2	6	4
	3	0	3	3	3	1	2	3	2	1	2	2	6	6
	2	1	2	2	2	1	2	3	0	3	3	1	1	6
Mean of column	1.5	1.9	2.5	2.3	1.9	1.8	1.8	2.2	1.4	1.7	2.4	2.1	3.4	5.4
Unpaired t test P value	0.3464		0.5258		0.773		0.3101		0.4645		0.3061		0.0125

## Sheet: c-d
Tumor center Mann Whitney test P value=0.0143		n=150	Invasion front Mann Whitney test P value=0.0159
WPOI 1-3	WPOI 4-5		WPOI 1-3	WPOI 4-5
2.5	3		2.16667	3
1	1.33333		1.33333	2
0	3		0	1
0	3		0	2.66667
0	0		0	0
0	3		0	3
0	3		0	2
3	2.33333		3	1.83333
0	1		2.16667	1.33333
1.33333	0		0.333333	0
2	3		3	2
2	2		1	0.333333
0	1.66667		0	0.666667
2.33333	3		2.66667	2.33333
2.33333	1.66667		2	1.33333
2.66667	1.33333		0	1.33333
0	3		0	2
3	3		2.66667	2.33333
0	2.66667		0	1
1.66667	2.33333		0	0.333333
0.666667	3		0.666667	2.33333
0	1.33333		1.83333	0.333333
3	3		1.33333	3
0	1		1.83333	1.33333
0.333333	0.666667			2
1.33333	1		1.33333	1.33333
0	3		0	2.16667
0.666667	3		1.66667	3
0	1.83333		0.333333	0
2.66667	3		2.33333	2.66667
0	1.83333		0	2
0	3		0	2.16667
2.66667	0		1.33333	0
1.83333	0		2.33333	0
2.66667	0		1.83333	1.66667
1.33333	2.33333		3	2.66667
0.333333	3		0.333333	0.666667
1.66667	3		2.33333	3
2.33333	0		1.33333	0
1.33333	3		1.33333	1
3	1.83333		3	2.33333
0.666667	2.33333		1.83333	2.33333
3	0		2.33333	0
1.33333	3		2.66667	1.33333
1	2.33333		2.5	2.66667
0	0		0	1.66667
3	0		3	2.66667
2	0		0	2
3	2.66667		2.66667	3
1	0		1	0
0	2.66667		0	2.66667
0	0.333333		0	1.33333
3	0.333333		0	1.33333
0	1.66667		2	0.666667
	0			0
1.66667	3		0.666667	2.33333
1.66667	2		1.33333	1.66667
3	1.33333		2.66667	1.66667
0	0		0	1.33333
1	0.666667		0.666667	1.33333
3	3		2	1.33333
0	3		2	3
2.66667	2.66667		1.33333	2.33333
1.33333	2.33333		1	1.66667
2.66667	3		1.5	2
0.666667	2.66667		1	2
1.66667	1.66667		1	2.66667
2	3		2.66667	3
1.66667			2	3
			1.33333	3
3	3		1.66667	3
1.66667
			0
3			1.66667
0			1.5
1.66667			2
2.33333			3
3			1.5
0.333333			0
1.33333			1
2.66667			0
1.33333			1.33333
3			3

## Sheet: f, g, i, j
f	Expression
	CAFWPOI 1-3				CAFWPOI 4-5
CD29	2.721	2.804	3.204	3.002	3.275	3.092	2.853	2.793
FAP	0.179	0.168	0.185	0.19	0.19	0.204	0.175	0.18
PDGFRβ	0.154	0.16	0.162	0.155	0.174	0.169	0.155	0.149
	Significant?	P value	Mean of CAFWPOI 1-3	Mean of CAFWPOI 4-5	Difference	SE of difference	t ratio	df	Adjusted P Value
CD29	No	0.665214	2.933	3.003	-0.0705	0.155	0.4548	6	0.813634
FAP	No	0.428799	0.1805	0.1873	-0.00675	0.007957	0.8483	6	0.813634
PDGFRβ	No	0.540224	0.1578	0.1618	-0.004	0.006161	0.6492	6	0.813634
g	% of gel contraction
CAFWPOI 1-3	CAFWPOI 4-5		Unpaired t test	P value=0.0058
10.2	34.2		P value summary	**
13.4	25.4		One- or two-tailed P value?	Two-tailed
12	38		t, df	t=5.375, df=4
i	Invasion index（% area）
HSC3+
-	CAFWPOI 4-5	CAFWPOI 1-3
5.264	10.65	26.36	Unpaired t test
3.263	12.76	23.84	1 vs 2	P value=0.0024
2.858	14.214	30.47	2 vs 3	P value=0.0028
j	Pan-CK+ intensity
HSC3+
-	CAFWPOI 4-5	CAFWPOI 1-3
1.035	6.32	13.041	Unpaired t test
0.968	5.182	10.568	1 vs 2	P value=0.0001
1.102	5.632	11.387	2 vs 3	P value=0.0017

## Sheet: k, l, o
k	Tumor volume (mm3)
Day	HSC3+CAFWPOI 4-5								HSC3+CAFWPOI 1-3
0	0	0	0	0	0	0	0	0	0	0	0	0	0	0	0	0
7	20.69	0	4	13.5	28.88	0	36.8	0	0	0	0.5	4	25.33	0	0	0
10	48	21.44	32	75.94	55.69	0	60	13.5	21.44	12.5	45.56	21.44	24.5	0	21.44	4
13	147.88	151.25	274.63	21.44	158.44	0	128.56	112.5	121	20.25	137.31	83.19	98.31	4	198.58	45.56
16	343.19	661.5	279.77	445.5	726	0	343.19	352	445.5	83.19	272	62.5	83.19	108	281.75	210.94
19	750	1685.81	936	665.5	1044	625	1366.88	907.5	650	364.5	600	237.28	171.5	465.75	650	578.81
						The measurements of this mice before Day 16 were missed
l	Numbers of micrometastatic foci
HSC3+
CAFWPOI 4-5	CAFWPOI 1-3		Unpaired t test
0	3		P value			<0.0001
0	5		P value summary			****
1	4		Significantly different (P < 0.05)?			Yes
0	3		One- or two-tailed P value?			Two-tailed
0	4		t, df			t=8.485, df=8
n	Tumor volume (mm3)						Length	Width	Volume
HN6	HN6+CAFWPOI1-3	HN6+CAFWPOI4-5				HN6	1.5	1.2	1.08
1.08	10	27.5625					2.3	1.5	2.5875
2.5875	7.8125	21.4375					2.4	1.5	2.7
2.7	18	22.5					3	2	6
6	10.9375	20.25	Unpaired t test				1.8	1.5	2.025
2.025	14.4	30.625	1 vs 2	P value=0.0003			2	2	4
4	18	13.5	2 vs 3	P value=0.0104		HN6+CAFWPOI1-3	3.2	2.5	10
							2.5	2.5	7.8125
							4	3	18
							3.5	2.5	10.9375
							3.2	3	14.4
							4	3	18
						HN6+CAFWPOI4-5	4.5	3.5	27.5625
							3.5	3.5	21.4375
							5	3	22.5
							4.5	3	20.25
							5	3.5	30.625
							3	3	13.5
