# Supplementary material for: OXTRHigh stroma fibroblasts control the invasion pattern of oral squamous cell carcinoma via ERK5 signaling
Source: Nat Commun. 2022 Aug 31;13:5124. doi: 10.1038/s41467-022-32787-y (PMC9433374; doi:10.1038/s41467-022-32787-y)
Supplement: Supplementary file 4 — Source Data [file 41467_2022_32787_MOESM4_ESM.zip › Source Data/Figure 3/Figure 3.xlsx]

## Sheet: b-d
b OXTR expression						c Public Data from:
WPOI 1-3	WPOI 4-5		Unpaired t test			http://www.cbioportal.org/results/coexpression?cancer_study_list=hnsc_tcga&Z_SCORE_THRESHOLD=2.0&RPPA_SCORE_THRESHOLD=2.0&profileFilter=mutations%2Cgistic&case_set_id=hnsc_tcga_cnaseq&gene_list=OXTR&geneset_list=%20&tab_index=tab_visualize&Action=Submit
0.000355	0.002927		P value	0.0003
0.000458	0.004675		P value summary	***
0.0019	0.002568		Significantly different (P < 0.05)?	Yes
0.003475	0.001593		One- or two-tailed P value?	Two-tailed		by Spearman analysis
0.000302	0.002086		t, df	t=4.019, df=34
0.000685	0.0076
0.000202	0.002968					d Public Data from:
7.8e-05	0.003214					GSE68241
0.001969	0.002169					GSE81850
0.003835	0.003405					by Two-tail t test
0.002086	0.008315
0.003206	0.008386
0.000194	0.00838
0.001727	0.006761
0.000168	0.008132
0.000857	0.005816
0.00041	0.000306
	0.001665
	0.000646

## Sheet: e, h, i
e Relatlve expression of oxtr mRNA
CD45	CD31	PDGFRβ	FAP
6.56e-05	0.015604	0.08512	0.007409
0.001002	0.00713	0.020075	0.06755
0.008254	0.020755	0.047904	0.081717
0.004165	0.014993	0.041222	0.04323
0.006606
0.000804
h % OXTR+ CAFs
Dysplasia	WPOI 1-3	WPOI 4-5		Column B	WPOI 1-3		, i	WPOI 4-5
5	20	80		vs.	vs.		vs.	vs.
2	15	50		Column A	Dysplasia		Column B	WPOI 1-3
5	25	60
8	20	60		Unpaired t test			Unpaired t test
10	15	50		P value	0.0001		P value	<0.0001
5	10	70		P value summary	***		P value summary	****
0	45	65		Significantly different (P < 0.05)?	Yes		Significantly different (P < 0.05)?	Yes
2	30	80		One- or two-tailed P value?	Two-tailed		One- or two-tailed P value?	Two-tailed
8	40	55		t, df	t=4.870, df=18		t, df	t=7.933, df=18
15	25	65
i	Public data from:		GSE103322, Human HNSCC biopsies

## Sheet: k-i
k
WPOI	Low	Moderate	High
1-3	70.9091	27.2727	1.81818
4-5	11.5942	43.4783	44.9275
P<0.0001 by Pearson's chi-squared test (χ2=73.6)
i
Survival Time	Low	Mediate	High		Log-rank (Mantel-Cox) test (recommended)
35	0				Chi square		28.83
35	0				df		2
35	0				P value		<0.0001
35	0				P value summary		****
25	1				Are the survival curves sig different?		Yes
36	0
36	0				Logrank test for trend (recommended)
36	0				Chi square		28.59
37	0				df		1
38	0				P value		<0.0001
38	0				P value summary		****
39	0				Sig. trend?		Yes
22	1
40	0
40	0
50	0
40	0
5	1
40	0
40	0
40	0
41	0
41	0
41	0
41	0
5	1
42	0
43	0
60	0
43	0
43	0
43	0
43	0
43	0
44	0
44	0
49	0
60	0
51	0
51	0
52	0
10	1
53	0
53	0
54	0
55	0
55	0
55	0
55	0
56	0
56	0
7	1
60	0
50	1
18	1
60		0
35		0
13		1
35		0
10		1
35		0
35		0
36		0
36		0
37		0
6		1
0.1		1
38		0
38		0
38		0
38		0
38		0
39		0
39		0
39		0
39		0
39		0
40		0
40		0
41		0
41		0
41		0
41		0
41		0
41		0
60		0
42		0
42		0
43		0
11		1
43		0
8		1
44		0
39		1
48		0
5		1
16		1
51		0
6		1
8		1
17		1
60		0
52		0
53		0
53		0
53		0
54		0
54		0
55		0
60		0
55		0
55		0
60		0
9		1
10		1
33		1
0.1		1
4		1
33		1
36		1
15		1
8		1
29		1
13		1
40		1
6		1
8		1
23		1
50		1
5		1
35			0
35			0
1.5			1
14			1
37			0
39			0
39			0
41			0
42			0
50			0
42			0
42			1
42			0
42			0
42			0
43			0
43			0
44			1
48			0
13			1
50			0
24			1
4			1
51			0
29			1
52			0
25			1
21			1
53			0
33			1
54			0
55			0
9			1
33			1
7			1
7			1
11			1
8			1
56			0
3			1
13			1
9			1
9			1
20			1
18			1
11			1
26			1
13			1
65			1
5			1
10			1
13			1
10			1
12			1
7			1
19			1
4			1
14			1
7			1
6			1
15			1
22			1
15			1
