# Supplementary material for: OXTRHigh stroma fibroblasts control the invasion pattern of oral squamous cell carcinoma via ERK5 signaling
Source: Nat Commun. 2022 Aug 31;13:5124. doi: 10.1038/s41467-022-32787-y (PMC9433374; doi:10.1038/s41467-022-32787-y)
Supplement: Supplementary file 4 — Source Data [file 41467_2022_32787_MOESM4_ESM.zip › Source Data/Figure 4/Figure 4.xlsx]

## Sheet: c
c Radar chart: The markers in two CAF subgroups
	OXTRLow CAFs
OXTR	0.480674	0.359434	1.54678	1.10797	2.41227	0.139622	12.1534	0.053849	0.527437	0.129161	1.31801	0.32858	0.907604	0.050911	0.166555	0.393892	0.00716	0.068573	0.217286	0.0124	0.005642	0.039827
PDGFRB	0.078449	0.245489	0.222434	1.36875	0.329645	0.017518	11.1548	0.121509	0.078663	0.055318	5.18712	0.214009	0.15678	0.060225	0.300951	0.082038	0.012704	0.000252	0.032857	0.01649	0.028979	0.441987
FAP	0.520361	0.413945	0.715023	2.96183	1.22544	0.693452	1.87847	0.588623	0.656006	1.45305	0.997578	4.47534	1.91367	1.89291	0.589949	0.724632	0.185215	0.003165	0.304565	0.223061	0.288224	0.215952
Vimentin	0.97407	0.602118	0.634323	1.36894	1.46258	1.08566	3.03978	0.401621	1.08807	1.14245	1.15503	1.87316	1.94579	1.13081	0.854211	1.35617	0.656172	0.049236	0.948068	0.618374	0.226744	0.138255
N-cadherin	1.103	1.8029	0.97417	4.30143	0.710121	0.375248	1.73449	0.515994	1.32926	0.815604	1.02169	1.55322	2.11233	0.509304	0.195992	1.94673	0.068612	0.007202	0.178838	0.127619	0.366269	0.614132
CAV-1	0.592	1.04924	0.793759	1.19284	0.958384	1.32747	2.81018	0.554479	1.00396	3.27516	1.47314	2.06635	0.986985	2.31644	0.294642	0.599506	0.175952	0.108948	0.300911	0.596571	0.245755	0.126165
ACTA2	0.5738	0.189971	0.358446	4.84783	1.12226	0.0575	3.92131	0.918499	0.311773	0.213124	0.538362	0.808308	2.6065	0.262156	0.31	1.11108	0.071643	0.028277	0.207306	0.185501	1.3762	2.41738
FSP-1	0.145923	0.087637	0.315069	1.26581	1.13435	0.391065	5.93827	0.162275	0.199099	2.54599	0.789006	3.0691	1.76514	3.403	0.76805	0.192121	0.035269	0.000753	0.399771	0.066573	0.067738	0.18533
CD29	1.12509	0.775291	0.670766	1.37131	1.42365	0.443598	3.79936	0.423526	1.12419	1.40646	0.408467	2.02481	1.73065	1.40596	0.706787	1.29638	0.463884	0.316658	0.491728	0.475382	0.36477	0.467037
OXTR	OXTRHigh CAFs
PDGFRB	0.500639	0.53445	6.58646	1.43004	2.71098	5.88857	17.1554	15.8095	0.530308	0.235194	2.76226	1.81638	1.15323	0.131104	0.241279	0.621284	0.009049	4.00027	2.08037	6.13036	0.189241	0.218378
FAP	0.107013	0.128449	2.59925	0.573855	1.56386	8.87488	26.6205	10.8559	0.120395	0.066506	19.8509	1.53934	0.977682	0.060794	0.26915	0.160618	0.009879	0.013552	0.025716	0.015443	0.010412	0.057095
Vimentin	0.351865	0.211514	0.254615	4.01133	1.19896	0.865965	3.32051	0.936327	0.536228	1.03471	2.91211	0.282887	0.86938	1.17793	0.711179	0.745103	0.185738	0.170403	0.341633	0.336236	0.248966	0.80635
N-cadherin	1.0794	0.559525	0.195375	1.7684	1.14688	0.460321	3.05312	0.645531	1.14264	1.29664	1.42928	2.17452	1.67117	1.68762	0.788395	1.59006	0.592341	0.511574	1.14601	0.745629	0.181487	0.860815
CAV-1	0.91031	0.55482	9.64437	3.55842	0.825532	7.85588	4.90759	11.4022	0.827013	0.30348	6.61167	2.93164	2.45263	0.551806	0.198637	1.74374	0.050696	0.13926	0.109065	0.144439	0.284223	0.167462
ACTA2	0.63493	1.06492	0.752229	2.24606	1.0747	1.88483	2.32635	1.62458	1.07223	2.08003	3.0474	0.989528	0.901263	1.25905	0.294407	0.642639	0.135751	0.236949	0.306958	0.67923	0.190178	0.226257
FSP-1	0.398538	0.261081	1.16439	4.47794	2.13598	1.13225	5.27925	2.23748	0.230113	0.202389	3.76014	2.02847	3.84701	0.210766	0.305613	0.964484	0.057906	0.076084	0.189065	0.19418	1.10787	0.11361
CD29	0.111894	0.252881	0.622286	2.44101	1.22576	1.05933	3.9188	1.42722	0.168457	1.53315	1.81393	1.53085	1.14771	1.32599	0.812592	0.195309	0.043012	0.172751	0.480688	0.100411	0.065802	0.178481
	0.946992	0.736911	1.03774	2.33731	1.46571	0.669532	1.63542	1.042	0.888885	1.13262	1.37697	0.832078	1.28517	1.35683	0.792288	1.22163	0.397095	0.287838	0.356274	0.486177	0.314476	0.685307
	Discovery?	P value	Mean of OXTRLow CAFs	Mean of OXTRHigh CAFs	Difference	SE of difference	t ratio	df	q value
OXTR	No	0.003646	1.019	3.215	-2.196	0.7506	2.926	378	0.016571
PDGFRB	No	0.001103	0.9185	3.386	-2.468	0.7506	3.288	378	0.010028
FAP	No	0.931971	1.042	0.9777	0.06411	0.7506	0.08542	378	0.969945
Vimentin	No	0.904852	1.034	1.124	-0.08978	0.7506	0.1196	378	0.969945
N-cadherin	No	0.041289	1.017	2.553	-1.537	0.7506	2.048	378	0.125106
CAV-1	No	0.960341	1.039	1.076	-0.03735	0.7506	0.04976	378	0.969945
ACTA2	No	0.631011	1.02	1.381	-0.3608	0.7506	0.4807	378	0.969945
FSP-1	No	0.889343	1.042	0.9377	0.1045	0.7506	0.1392	378	0.969945
CD29	No	0.931009	1.033	0.9675	0.06502	0.7506	0.08663	378	0.969945

## Sheet: d, e, g
d Sphere diameter (mm)
OXTRLow	OXTRHigh		Unpaired t test
0.225877	0.391665		P value	0.0006
0.201327	0.414242		P value summary	***
0.218658	0.360085		Significantly different (P < 0.05)?	Yes
			One- or two-tailed P value?	Two-tailed
			t, df	t=10.01, df=4
e	Lmax
OXTRLow CAF	OXTRHigh CAF		Unpaired t test
0.266157	0.537022		P value	<0.0001
0.163976	0.474092		P value summary	****
0.221043	0.443646		Significantly different (P < 0.05)?	Yes
0.208178	0.458219		One- or two-tailed P value?	Two-tailed
0.235073	0.386827		t, df	t=8.176, df=8
g	Invasion index	(% area)
Control	OXTRLow-sgNC	OXTRHigh-sgNC	OXTRHigh-sgOXTR
3.45	15.35	27.32	20.483
5.32	13.56	32.43	22.984
2.43	18.34	39.29	25.34
1.948	12.43	25.34	20.724
Column C		OXTRHigh-sgNC	Column D	OXTRHigh-sgOXTR
vs.		vs.	vs.	vs.
Column B		OXTRLow-sgNC	Column C	OXTRHigh-sgNC
Mann Whitney test			Unpaired t test
P value		0.0286	P value	0.0391
Exact or approximate P value?		Exact	P value summary	*
P value summary		*	Significantly different (P < 0.05)?	Yes
Significantly different (P < 0.05)?		Yes	One- or two-tailed P value?	Two-tailed
One- or two-tailed P value?		Two-tailed	t, df	t=2.629, df=6
Sum of ranks in column B,C		10 , 26
Mann-Whitney U		0

## Sheet: h, k
h	Tumor volume (mm3)				Length	Width	Volume		Column B	OXTRHigh-sgNC
OXTRLow-sgNC	OXTRHigh-sgNC	OXTRHigh-sgOXTR		OXTRLow-sgNC	2	1	1		vs.	vs.
1	21.4375	9.375			2.5	1.5	2.8125		Column A	OXTRLow-sgNC
2.8125	18	13.5			2	2	4
4	36	4			3	2.5	9.375		Unpaired t test
9.375	24.5	9.375			2	2	4		P value	0.0002
4	22.5	6			3	2.5	9.375		P value summary	***
9.375	15.75	7.8125		OXTRHigh-sgNC	3.5	3.5	21.4375		Significantly different (P < 0.05)?	Yes
					4	3	18		One- or two-tailed P value?	Two-tailed
					4.5	4	36		t, df	t=5.558, df=10
					4	3.5	24.5
					5	3	22.5		Column C	OXTRHigh-sgOXTR
					3.5	3	15.75		vs.	vs.
				OXTRHigh-sgOXTR	3	2.5	9.375		Column B	OXTRHigh-sgNC
					3	3	13.5
					2	2	4		Unpaired t test
					3	2.5	9.375		P value	0.001
					3	2	6		P value summary	***
					2.5	2.5	7.8125		Significantly different (P < 0.05)?	Yes
									One- or two-tailed P value?	Two-tailed
									t, df	t=4.607, df=10
h	Numbers of micrometastatic foci			Column B		OXTRHigh-sgNC			Column C	OXTRHigh-sgOXTR
OXTRLow-sgNC	OXTRHigh-sgNC	OXTRHigh-sgOXTR		vs.		vs.			vs.	vs.
7	21	15		Column A		OXTRLow-sgNC			Column B	OXTRHigh-sgNC
0	18	10
10	28	8		Unpaired t test					Unpaired t test
11	20	12		P value		<0.0001			P value	0.0004
8	18	14		P value summary		****			P value summary	***
5	22	11		Significantly different (P < 0.05)?		Yes			Significantly different (P < 0.05)?	Yes
				One- or two-tailed P value?		Two-tailed			One- or two-tailed P value?	Two-tailed
				t, df		t=6.461, df=10			t, df	t=5.148, df=10
k
Oxtrfl/fl	S100a4-cre;Oxtrfl/fl
13.45	18.24
34.995	24.62
32	17.1			Unpaired t test
5.85	0.2695			P value		0.0743
22.108	1.68	PS: Additional 6 mice were included for LNM analysis		P value summary		ns
9.375	8.125			Significantly different (P < 0.05)?		No
18	0			One- or two-tailed P value?		Two-tailed
	2.304			t, df		t=1.940, df=13
