# Supplementary material for: OXTRHigh stroma fibroblasts control the invasion pattern of oral squamous cell carcinoma via ERK5 signaling
Source: Nat Commun. 2022 Aug 31;13:5124. doi: 10.1038/s41467-022-32787-y (PMC9433374; doi:10.1038/s41467-022-32787-y)
Supplement: Supplementary file 4 — Source Data [file 41467_2022_32787_MOESM4_ESM.zip › Source Data/Figure 5/Figure 5.xlsx]

## Sheet: b
	OXTRLow CAF-CM				OXTRHigh CAF-CM

## Sheet: c
Q-PCR
	sg-NC				sg-OXTR-1				sg-OXTR-2
IL-1β	1	1	1	1	0.267823	0.58697	0.687128	0.339499	0.346895	0.417774	0.508343	0.161045
CCL5	1	1	1	1	0.043636	0.058474	0.060313	0.229412	0.065529	0.064183	0.044397	0.217647
CXCL6	1	1	1	1	1.86197	0.998473	1.30627	1.42599	2.00037	1.16763	1.25585	1.16535
CCL7	1	1	1	1	0.16159	0.070708	0.15647	0.895772	0.619745	0.056008	0.144559	0.698132
CCL18	1	1	1	1	0.15937	0.493056	0.148936	0.354722	0.12833	0.088194	0.072614	0.439165
CCL26	1	1	1	1	0.339561	0.247309	0.194316	0.177778	0.377581	0.268922	0.122888	0.145051
LIGHT	1	1	1	1	0.006325	0.044918	0.002742	0.007029	0.005499	0.022614	0.001289	0.002073
	Significant?	P value	Mean of sg-NC	Mean of sg-OXTR-1	Difference	SE of difference	t ratio	df	Adjusted P Value
IL-1β	Yes	0.001787	1	0.4704	0.5296	0.09947	5.325	6	0.005352
CCL5	Yes	<0.000001	1	0.09796	0.902	0.04398	20.51	6	5e-06
CXCL6	No	0.067673	1	1.398	-0.3982	0.1789	2.226	6	0.067673
CCL7	Yes	0.012468	1	0.3211	0.6789	0.1927	3.523	6	0.02478
CCL18	Yes	0.000138	1	0.289	0.711	0.08286	8.581	6	0.00055
CCL26	Yes	<0.000001	1	0.2397	0.7603	0.03643	20.87	6	5e-06
LIGHT	Yes	<0.000001	1	0.01525	0.9847	0.009933	99.14	6	<0.000001

## Sheet: f, g
f Lmax (mm)
PBS	IL-1β	CCL5	CXCL6	CCL7	CCL18	CCL26	LIGHT
0.16478	0.198928	0.27846	0.267508	0.225424	0.67154	0.578696	0.38924
0.138132	0.216452	0.2928	0.23176	0.222172	0.5647	0.419992	0.276204
0.184456	0.242688	0.20004	0.189408	0.270324	0.446004	0.434736	0.237656
0.176588	0.17692	0.154776	0.190884	0.177132	0.555256	0.59738	0.381376
0.124452	0.213924	0.20748	0.200848	0.195304	0.34	0.484284	0.284008
Column cytokine		IL-1β	CCL5	CXCL6	CCL7	CCL18	CCL26	LIGHT
vs.		vs.	vs.	vs.	vs.	vs.	vs.	vs.
Column PBS		PBS	PBS	PBS	PBS	PBS	PBS	PBS
Unpaired t test
P value		0.0107	0.0401	0.0146	0.0147	0.0003	<0.0001	0.0013
P value summary		*	*	*	*	***	****	**
Significantly different (P < 0.05)?		Yes	Yes	Yes	Yes	Yes	Yes	Yes
One- or two-tailed P value?		Two-tailed	Two-tailed	Two-tailed	Two-tailed	Two-tailed	Two-tailed	Two-tailed
t, df		t=3.311, df=8	t=2.447, df=8	t=3.104, df=8	t=3.097, df=8	t=6.201, df=8	t=9.046, df=8	t=4.818, df=8
g Lmax (mm)
NC	IL-1β	CCL5	CXCL6	CCL7	CCL18	CCL26	LIGHT
0.582138	0.625775	0.581138	0.541194	0.483594	0.464981	0.228338	0.564981
0.437538	0.427075	0.467531	0.393063	0.519431	0.411631	0.290713	0.457844
0.434681	0.479544	0.504019	0.478156	0.377219	0.374569	0.239688	0.275763
0.464388	0.448319	0.346356	0.384519	0.301644	0.438863	0.098131	0.414444
0.422775	0.226325	0.283775	0.274706	0.424731	0.293838	0.100638	0.478331
Column cytokine		IL-1β	CCL5	CXCL6	CCL7	CCL18	CCL26	LIGHT
vs.		vs.	vs.	vs.	vs.	vs.	vs.	vs.
Column PBS		NC	NC	NC	NC	NC	NC	NC
Unpaired t test
P value		0.7123	0.6183	0.346	0.3604	0.125	0.0005	0.6047
P value summary		ns	ns	ns	ns	ns	***	ns
Significantly different (P < 0.05)?		No	No	No	No	No	Yes	No
One- or two-tailed P value?		Two-tailed	Two-tailed	Two-tailed	Two-tailed	Two-tailed	Two-tailed	Two-tailed
t, df		t=0.3821, df=8	t=0.5183, df=8	t=1.001, df=8	t=0.9701, df=8	t=1.713, df=8	t=5.673, df=8	t=0.5388, df=8

## Sheet: j, k, l
j	Invasion index (% area)
Empty	PBS	IL-1β	CCL5	CXCL6	CCL7	CCL18	CCL26	LIGHT
2.231	33.972	23.736	36.108	27.928	44.004	65.556	62.404	44.288
3.102	25.096	35.968	41.136	35.336	43.772	73.496	73.536	41.536
3.284	35.292	43.3372	45.928	33.0172	46.692	69.932	65.54	47.372
Column cytokine		IL-1β	CCL5	CXCL6	CCL7	CCL18	CCL26	LIGHT
vs.		vs.	vs.	vs.	vs.	vs.	vs.	vs.
Column PBS		PBS	PBS	PBS	PBS	PBS	PBS	PBS
Unpaired t test
P value		0.6815	0.088	0.8768	0.016	0.0006	0.0015	0.0232
P value summary		ns	ns	ns	*	***	**	*
Significantly different (P < 0.05)?		No	No	No	Yes	Yes	Yes	Yes
One- or two-tailed P value?		Two-tailed	Two-tailed	Two-tailed	Two-tailed	Two-tailed	Two-tailed	Two-tailed
t, df		t=0.4417, df=4	t=2.246, df=4	t=0.1652, df=4	t=4.008, df=4	t=9.698, df=4	t=7.749, df=4	t=3.578, df=4
k	Invasion index (% area)
Empty	PBS	IL-1β	CCL5	CXCL6	CCL7	CCL18	CCL26	LIGHT
1.3	81.9831	80.4086	83.619	82.0628	85.3839	75.436	55.6948	80.3578
2.2	78.37	82.3377	85.165	84.4135	80.7494	73.1104	49.7578	80.3136
0.7	85.8869	83.7531	80.2481	80.8452	82.8589	72.0717	51.941	82.3266
Column cytokine		IL-1β	CCL5	CXCL6	CCL7	CCL18	CCL26	LIGHT
vs.		vs.	vs.	vs.	vs.	vs.	vs.	vs.
Column PBS		PBS	PBS	PBS	PBS	PBS	PBS	PBS
Unpaired t test
P value		0.9727	0.7395	0.8883	0.7373	0.0232	0.0004	0.6588
P value summary		ns	ns	ns	ns	*	***	ns
Significantly different (P < 0.05)?		No	No	No	No	Yes	Yes	No
One- or two-tailed P value?		Two-tailed	Two-tailed	Two-tailed	Two-tailed	Two-tailed	Two-tailed	Two-tailed
t, df		t=0.03637, df=4	t=0.3564, df=4	t=0.1496, df=4	t=0.3597, df=4	t=3.577, df=4	t=10.66, df=4	t=0.4761, df=4
l	Invasion index (% area)
A	B	C
32.424	62.42	38.275
36.34	74.264	42.163
20.174	59.274	30.5473
29.472	66.29	32.574
Column B		Data Set-B	Data Set-C
vs.		vs.	vs.
Column A		Data Set-A	Data Set-B
Mann Whitney test
P value		0.0286	0.0286
Exact or approximate P value?		Exact	Exact
P value summary		*	*
Significantly different (P < 0.05)?		Yes	Yes
One- or two-tailed P value?		Two-tailed	Two-tailed
Sum of ranks in column A,B		10 , 26	26 , 10
Mann-Whitney U		0	0
