# Supplementary material for: OXTRHigh stroma fibroblasts control the invasion pattern of oral squamous cell carcinoma via ERK5 signaling
Source: Nat Commun. 2022 Aug 31;13:5124. doi: 10.1038/s41467-022-32787-y (PMC9433374; doi:10.1038/s41467-022-32787-y)
Supplement: Supplementary file 4 — Source Data [file 41467_2022_32787_MOESM4_ESM.zip › Source Data/Figure 6/Figure 6.xlsx]

## Sheet: c, e
c ATAC analysis				e Relative Nuclear Staining				Multiple t tests
Gene	LogFC	p-value			sa-NC				sa-OXTR
GNAQ	7.37148	2.48e-06		JNK	0.92	0.873	1.0482	1.183	1.32	1.9843	1.2932	0.832
COL4A5	6.68496	0.000352		ERK1/2	0.9442	1.1023	1.024	0.9234	1.2328	1.1512	0.9832	1.32943
PRKCE	3.11386	0.0139512		p38	1.023	1.1034	0.9204	0.9543	0.9234	1.0213	1.3492	1.2753
MMP7	2.47769	0.002426		ERK5	0.8942	0.9423	1.2032	1.1582	3.4226	2.853	4.0123	2.589
CDH2	2.45476	0.016084
COL8A1	2.45476	0.016084			Significant?	P value	Mean of sa-NC	Mean of sa-OXTR	Difference	SE of difference	t ratio	df	Adjusted P Value
PRKCA	2.29781	0.00169524		JNK	No	0.204938	1.006	1.357	-0.3513	0.2471	1.422	6	0.367877
PDGFA	1.995	0.010399		ERK1/2	No	0.081269	0.9985	1.174	-0.1757	0.08394	2.093	6	0.22453
GNAI1	1.91452	0.00663		p38	No	0.240536	1	1.142	-0.142	0.109	1.302	6	0.367877
COL5A2	1.8978	0.041975		ERK5	Yes	0.000553	1.049	3.219	-2.17	0.3257	6.663	6	0.00221
COL8A1	1.8978	0.041975
CCL26	1.76353	0.015348
OXTR	1.75384	0.000219
MMP2	1.58831	0.001137
CAV1	1.37786	0.012664
PDGFRA	1.27093	0.00343
PDGFB	1.25365	0.021118
COL11A1	1.14366	0.017533

## Sheet: g, j, l
g	Promoter activity
Gene	sa-NC			sa-OXTR			sa-OXTR+si-JNK			sa-OXTR+si-ERK1/2			sa-OXTR+si-p38			sa-OXTR+si-ERK5
OXTR	0.9874	0.96734	1.0694	3.204	3.7658	2.8743	2.9548	3.1437	2.6745	2.7395	3.3654	3.02854	2.8459	3.1945	3.2453	1.0248	1.5234	1.38539
CCL26	1.1053	0.9834	0.9327	2.5345	1.9835	2.0345	2.473	2.0854	1.8645	1.9363	2.2535	2.0345	2.3482	2.0348	1.74534	0.98357	1.3472	1.5364
	Column F			sa-OXTR+si-ERK5				Column F			sa-OXTR+si-ERK5
	vs.			vs.				vs.			vs.
	Column B			sa-OXTR				Column B			sa-OXTR
OXTR							CCL26
	Unpaired t test							Unpaired t test
	P value			0.0028				P value			0.0201
	P value summary			**				P value summary			*
	Significantly different (P < 0.05)?			Yes				Significantly different (P < 0.05)?			Yes
	One- or two-tailed P value?			Two-tailed				One- or two-tailed P value?			Two-tailed
	t, df			t=6.574, df=4				t, df			t=3.742, df=4
j, l Promoter activity
	Sa-NC	Sa-OXTR	OXTR-c-FOS-MUT1	OXTR-c-FOS-MUT2	OXTR-c-FOS-MUT3	OXTR-c-Myc-MUT1		Sa-NC	Sa-OXTR	CCL26-c-FOS-MUT1	CCL26-c-FOS-MUT2	CCL26-c-FOS-MUT3	CCL26-c-Myc-MUT1	CCL26-c-Myc-MUT2
	0.029273	0.06987	0.040728	0.030263	0.024059	0.039673		0.017774	0.036302	0.013673	0.018011	0.016578	0.015703	0.001962
	0.029917	0.052808	0.030841	0.025806	0.02134	0.032114		0.018403	0.027326	0.012772	0.015271	0.014418	0.017203	0.002073
	0.030663	0.065704	0.027282	0.023829	0.017761	0.030105		0.016061	0.024044	0.011869	0.013558	0.013355	0.012986	0.001859
	0.028988	0.06088	0.029584	0.023406	0.016438	0.030423		0.012771	0.034261	0.010682	0.013542	0.014976	0.012346	0.001663
	Column B			Data sa-NC				Column B			Data sa-NC
	vs.			vs.				vs.			vs.
	Column A			Data sa-OXTR				Column A			Data sa-OXTR
	Unpaired t test							Unpaired t test
	P value			0.0001				P value			0.004
	P value summary			***				P value summary			**
	Significantly different (P < 0.05)?			Yes				Significantly different (P < 0.05)?			Yes
	One- or two-tailed P value?			Two-tailed				One- or two-tailed P value?			Two-tailed
	t, df			t=8.856, df=6				t, df			t=4.526, df=6

## Sheet: n, p, r, s
n, Relative expression			Multiple t tests
Protein	Sa-NC			Sa-OXTR					Significant?	P value	Mean of Sa-NC	Mean of Sa-OXTR	Difference	SE of difference	t ratio	df	Adjusted P Value
SUMO 1/2	1.2234	0.9673	0.9843	2.8453	2.2345	1.834		SUMO 1/2	Yes	0.015095	1.058	2.305	-1.246	0.3054	4.08	4	0.024524
ERK5	0.9743	1.1834	1.1243	1.843	2.5345	2.0345		ERK5	Yes	0.008367	1.094	2.137	-1.043	0.2153	4.845	4	0.024524
CDC37	1.1293	1.043	0.8536	5.722	4.895	5.8922		CDC37	Yes	0.000146	1.009	5.503	-4.494	0.3186	14.11	4	0.000586
HSP90	1.034	1.3024	0.8432	0.2394	0.3465	0.4523		HSP90	Yes	0.008242	1.06	0.3461	0.7138	0.1467	4.866	4	0.024524
p, Relative expression			Multiple t tests
IP	IP-Gq						IP-β-arrestin
Protein	Sa-NC			Sa-OXTR			Sa-NC			Sa-OXTR
PKCζ	1.1043	0.9843	0.9915	2.5634	3.8543	2.1254	0.1243	0.2534	0.1934	0.1034	0.1845	0.1034
MEK5	1.2393	0.7834	1.0424	2.9584	2.045	1.7435	0.0438	0.1204	0.0958	0.0895	0.1833	0.1034
Gαq	0.9458	0.9724	1.1923	4.5936	3.7285	4.023	0.0345	0.1035	0.0682	0.02845	0.0583	0.1023
β-arrestin 1/2	0.0023	0.0123	0.043	0.0384	0.023	0.0194	1.1043	1.034	0.9423	0.9432	1.1234	1.13923
p-ERK5	0.9084	1.1284	1.1924	4.9683	2.374	5.8232	0.1427	0.1034	0.253	0.23404	0.184	0.20263
For IP-Gq		Significant?	P value	Mean of Group A	Mean of Group B	Difference	SE of difference	t ratio	df	Adjusted P Value
	PKCζ	No	0.024912	1.027	2.848	-1.821	0.5204	3.499	4	0.095987
	MEK5	No	0.034181	1.022	2.249	-1.227	0.3884	3.16	4	0.097012
	Gαq	Yes	0.000317	1.037	4.115	-3.078	0.2657	11.59	4	0.001584
	β-arrestin 1/2	No	0.598998	0.0192	0.02693	-0.007733	0.01356	0.5703	4	0.598998
	p-ERK5	No	0.033443	1.076	4.389	-3.312	1.041	3.183	4	0.097012
For IP-β-arrestin		Significant?	P value	Mean of Group C	Mean of Group D	Difference	SE of difference	t ratio	df	Adjusted P Value
	PKCζ	No	0.263124	0.1904	0.1304	0.05993	0.04607	1.301	4	0.782744
	MEK5	No	0.353476	0.08667	0.1254	-0.03873	0.03693	1.049	4	0.825281
	Gαq	No	0.854683	0.06873	0.06302	0.005717	0.02927	0.1953	4	0.85771
	β-arrestin 1/2	No	0.622786	1.027	1.069	-0.04174	0.07844	0.5322	4	0.85771
	p-ERK5	No	0.438084	0.1664	0.2069	-0.04052	0.0471	0.8604	4	0.825281
r, Relative expression			Multiple t tests
Protein	sa-NC			sa-OXTR			sa-OXTR+si-GNAQ			sa-OXTR+si-ARRB1			sa-OXTR+si-ARRB2
OXTR	1.1023	0.9374	0.9785	3.583	2.9574	4.0238	1.2954	1.3054	0.8945	2.9457	3.2853	2.9575	3.0582	3.1853	2.7459
CCL26	0.9284	0.9803	1.10734	3.5725	3.8573	2.385	1.0248	1.1433	1.5342	3.0284	2.74934	2.9583	2.9458	3.0298	2.6745
p-ERK5	1.0347	0.9893	1.0184	2.7985	2.2057	1.9458	0.8935	1.532	1.0248	3.0238	2.0358	2.6345	1.934	3.2054	2.648
sa-NC vs sa-OXTR
Protein	Significant?	P value	Mean of sa-NC	Mean of sa-OXTR	Difference	SE of difference	t ratio	df	Adjusted P Value
OXTR	Yes	0.001306	1.006	3.521	-2.515	0.3133	8.028	4	0.003914
CCL26	Yes	0.007533	1.005	3.272	-2.266	0.454	4.992	4	0.013398
p-ERK5	Yes	0.006722	1.014	2.317	-1.303	0.2527	5.155	4	0.013398
sa-OXTR vs sa-OXTR+si-GNAQ
	Significant?	P value	Mean of sa-OXTR+si-GNAQ	Mean of sa-OXTR	Difference	SE of difference	t ratio	df	Adjusted P Value
OXTR	Yes	0.002218	1.165	3.521	-2.356	0.3377	6.978	4	0.00664
CCL26	Yes	0.01288	1.234	3.272	-2.038	0.4764	4.277	4	0.025594
p-ERK5	Yes	0.021572	1.15	2.317	-1.167	0.3187	3.66	4	0.025594
s, Relative expression by Staining
Protein	sa-NC			sa-OXTR
MEK5	0.97374	1.047	1.0345	4.293	3.8439	4.0183
CDC37	1.2045	0.8534	0.9734	3.482	5.384	5.0235
	Significant?	P value	Mean of sa-NC	Mean of sa-OXTR	Difference	SE of difference	t ratio	df	Adjusted P Value
MEK5	Yes	2.2e-05	1.018	4.052	-3.033	0.1327	22.87	4	4.3e-05
CDC37	Yes	0.003631	1.01	4.63	-3.619	0.5923	6.111	4	0.003631
