# Supplementary material for: OXTRHigh stroma fibroblasts control the invasion pattern of oral squamous cell carcinoma via ERK5 signaling
Source: Nat Commun. 2022 Aug 31;13:5124. doi: 10.1038/s41467-022-32787-y (PMC9433374; doi:10.1038/s41467-022-32787-y)
Supplement: Supplementary file 4 — Source Data [file 41467_2022_32787_MOESM4_ESM.zip › Source Data/Figure 7/Figure 7.xlsx]

## Sheet: c
HN6: Lmax (mm)					Fibronectin IHC scores					MMP3 IHC scores
sa-NC	sa-OXTR	sa-OXTR+ERK5i			sa-NC	sa-OXTR	sa-OXTR+ERK5i			sa-NC	sa-OXTR	sa-OXTR+ERK5i
0.087727	0.349245	0.082462			6	16	4			4	12	4
0.104307	0.186043	0.039395			8	12	1			4	9	6
0.128515	0.320525	0.034059			4	9	6			2	12	4
0.263826	0.257263	0.042379
0.09213	0.334819	0.07225
Column B		sa-OXTR	sa-OXTR+ERK5i		Column B		sa-OXTR	sa-OXTR+ERK5i		Column B		sa-OXTR	sa-OXTR+ERK5i
vs.		vs.	vs.		vs.		vs.	vs.		vs.		vs.	vs.
Column A		sa-NC	sa-OXTR		Column A		sa-NC	sa-OXTR		Column A		sa-NC	sa-OXTR
Unpaired t test					Unpaired t test					Unpaired t test
P value		0.0087	<0.0001		P value		0.0533	0.0255		P value		0.0031	0.0062
P value summary		**	****		P value summary		ns	*		P value summary		**	**
Significantly different (P < 0.05)?		Yes	Yes		Significantly different (P < 0.05)?		No	Yes		Significantly different (P < 0.05)?		Yes	Yes
One- or two-tailed P value?		Two-tailed	Two-tailed		One- or two-tailed P value?		Two-tailed	Two-tailed		One- or two-tailed P value?		Two-tailed	Two-tailed
t, df		t=3.451, df=8	t=7.406, df=8		t, df		t=2.714, df=4	t=3.474, df=4		t, df		t=6.379, df=4	t=5.270, df=4

## Sheet: d
Tumor volume (mm3)
HN6+CAF-sa-OXTR	HN6+CAF-sa-OXTR+XMD8-92	HN6+CAF-sa-OXTR-ERK5 knockdown
1.372	2.432	0.486
9.375	1.352	1.008
15.75	0.288	6.534
4.6305	2.176	0.936
15.376	5.733	2.56
7.2	4.3	1.2
6.292		0.384
Column B	HN6+CAF-sa-OXTR+XMD8-92	HN6+CAF-sa-OXTR-ERK5 knockdown
vs.	vs.	vs.
Column A	HN6+CAF-sa-OXTR	HN6+CAF-sa-OXTR
Unpaired t test
P value	0.0287	0.0099
P value summary	*	**
Significantly different (P < 0.05)?	Yes	Yes
One- or two-tailed P value?	Two-tailed	Two-tailed
t, df	t=2.516, df=11	t=3.059, df=12

## Sheet: g
CCL26 in CAF		Nuclear ERK5 in CAF
WPOI 1-3	WPOI 4-5	WPOI 1-3	WPOI 4-5			CCL26	Nuclear ERK5
2	4	1	4		Column B	WPOI 4-5	WPOI 4-5
2	4	4	3		vs.	vs.	vs.
3	1	2	2		Column A	WPOI 1-3	WPOI 1-3
2	2	1	0
4	4	0	4		Unpaired t test
1	2	0	3		P value	<0.0001	<0.0001
2	2	3	4		P value summary	****	****
1	3	0	4		Significantly different (P < 0.05)?	Yes	Yes
1	4	0	0		One- or two-tailed P value?	Two-tailed	Two-tailed
4	4	0	2		t, df	t=4.264, df=67	t=6.508, df=101
3	4	0	1
2	4	0	2
1	2	4	1
4	3	0	2
1	4	0	3
2	3	1	3
3	2	0	1
1	4	1	1
1	2	0	3
1	4	3	2
2	4	0	4
	1	0	2
	4	0	1
	4	1	1
	3	0	4
	3	0	0
	4	0	3
	3	0	4
	3	0	1
	4	0	3
	3	0	1
	3	3	4
	2		3
	2		4
	4		4
	3		2
	4		2
	4		4
	2		1
	4		3
	4		1
	4		2
	4		2
	2		4
	4		4
	3		1
	2		3
	2		0
			4
			3
			2
			4
			3
			2
			4
			2
			4
			3
			4
			4
			1
			3
			4
			4
			1
			4
			3
			2
			3
			0
			3

## Sheet: h, i
CCL26 vs OXTR		Nuclear ERK5 vs OXTR
OXTR	CCL26	OXTR	Nuclear ERK5
16	4	16	4		Pearson r
12	4	12	3		r			0.4908	0.6479
12	1	12	2		95% confidence interval			0.2875 to 0.6518	0.5098 to 0.7535
6	2	6	0		R squared			0.2409
12	2	16	4
3	2	3	2		P value			<0.0001	<0.0001
8	3	16	3		P (two-tailed)			****	****
16	4	4	1		P value summary				Approximate
4	2	1	0		Significant? (alpha = 0.05)			Yes	Yes
1	4	1	0
1	1	9	4
16	2	8	0
9	2	6	2
6	3	3	3
12	4	6	1
12	4	12	2
2	2	12	1
16	4	2	0
8	1	16	2
16	4	6	0
4	2	8	0
9	1	16	3
8	4	9	0
12	3	2	0
6	4	8	4
4	3	12	3
16	2	12	1
16	4	16	3
12	2	1	0
16	4	16	2
16	4	16	0
12	1	16	4
8	3	12	2
2	2	12	1
4	1	2	1
16	4	16	1
12	4	12	4
16	3	8	0
12	4	6	0
8	3	4	1
16	4	12	3
4	1	16	4
2	2	1	0
16	3	16	1
9	3	12	3
8	3	2	1
12	4	12	3
16	3	16	4
12	3	16	3
12	2	4	0
16	2	6	4
12	4	2	0
12	3	16	4
1	1	16	2
16	4	9	2
12	4	8	1
16	2	12	4
16	4	16	1
1	1	16	3
3	1	6	0
16	4	12	1
16	4	12	2
8	4	1	0
3	2	1	0
16	2	16	2
16	4	16	4
8	3	16	4
12	2	1	0
16	2	16	1
		16	3
		16	4
		12	3
		3	0
		16	2
		16	4
		12	3
		16	2
		16	4
		16	2
		8	4
		16	3
		16	4
		1	0
		12	3
		16	4
		4	1
		16	3
		16	4
		16	4
		8	1
		16	4
		16	3
		16	2
		16	3
		6	0
		16	3

## Sheet: j, k
OSCC patient postoperative survival
Survival time	Nuclear ERK5		Survival time	CCL26
	Low	High		Low	High
60	0		35	0
35	0		10	1			Log-rank (Mantel-Cox) test			Nuclear ERK5		CCL26
10	1		35	0			Chi square			32.5		3.768
35	0		35	0			df			1		1
36	0		36	0			P value			<0.0001		0.0522
36	0		60	0			P value summary			****		ns
37	0		37	0			Are the survival curves sig different?			Yes		No
0.1	1		37	0			Hazard Ratio (logrank)			A/B	B/A	A/B	B/A
38	0		6	1			Ratio (and its reciprocal)			0.2019	4.952	0.4453	2.246
38	0		39	0			95% CI of ratio			0.1095 to 0.3723	2.686 to 9.128	0.1966 to 1.008	0.9917 to 5.086
38	0		39	0
39	0		40	0
50	0		40	0
39	0		42	0
39	0		43	0
39	0		43	0
39	0		43	0
50	0		43	0
40	0		51	0
40	0		52	0
41	0		52	0
41	0		54	0
41	0		33	1
42	0		55	0
50	0		33	1
60	0		55	0
43	0		55	0
60	0		63	1
43	0		18	1
43	0		65	1
8	1		35		0
43	0		13		1
44	0		35		0
13	1		14		1
60	0		36		0
51	0		38		0
51	0		38		0
52	0		60		0
60	0		39		0
52	0		39		0
60	0		39		0
52	0		41		0
33	1		41		0
55	0		41		0
60	0		5		1
55	0		42		1
55	0		42		0
55	0		42		0
9	1		60		0
55	0		43		0
55	0		13		1
7	1		5		1
56	0		50		0
60	0		16		1
9	1		51		0
18	1		4		1
60	0		52		0
50	1		60		0
18	1		53		0
40	1		53		0
7	1		53		0
8	1		60		0
35		0	55		0
13		1	9		1
1.5		1	55		0
35		0	7		1
14		1	11		1
37		0	56		0
6		1	10		1
38		0	26		1
39		0	5		1
41		0	36		1
41		0	15		1
41		0
42		1
11		1
39		1
44		1
5		1
16		1
24		1
4		1
8		1
29		1
54		0
54		0
33		1
7		1
11		1
56		0
33		1
20		1
0.1		1
13		1
8		1
10		1
13		1
13		1
10		1
12		1
7		1
19		1
4		1
14		1
6		1
15		1
