# Supplementary material for: OXTRHigh stroma fibroblasts control the invasion pattern of oral squamous cell carcinoma via ERK5 signaling
Source: Nat Commun. 2022 Aug 31;13:5124. doi: 10.1038/s41467-022-32787-y (PMC9433374; doi:10.1038/s41467-022-32787-y)
Supplement: Supplementary file 4 — Source Data [file 41467_2022_32787_MOESM4_ESM.zip › Source Data/Figure 8/Figure 8.xlsx]

## Sheet: a-d
Test cohort (2018-2020, n=180)
OXT			AVP			OXT		AVP
Healthy (n=34)	Leukoplakia (n=10)	OSCC (n=136)	Healthy (n=34)	Leukoplakia (n=10)	OSCC (n=136)	WPOI 1-3	WPOI 4-5	WPOI 1-3	WPOI 4-5
20.504	10.9027	68.0472	25.0365	29.2534	18.6892	68.0472	57.9139	18.6892	17.3337
51.7176	26.7049	57.9139	20.3895	28.6881	17.3337	74.1708	191.91	12.2851	17.5302
13.994	33.9878	191.91	26.405	30.9603	17.5302	54.3679	133.497	23.8556	36.094
10.5572	40.5796	220.973	24.7549	23.9145	18.0016	66.8606	199.752	17.2944	26.2915
24.5955	18.6583	133.497	23.3252	18.5014	36.094	55.2681	47.3033	19.5732	17.1176
18.1764	35.4971	199.752	24.6261	30.4561	26.2915	178.586	100.261	42.1052	13.4441
12.7757	29.0598	47.3033	20.3087	26.6975	17.1176	91.5732	75.7255	20.3589	14.4264
12.7029	46.0804	79.1487	22.0985	24.159	10.5564	71.5795	79.2715	16.0372	16.3515
25.9866	33.7787	100.261	19.4815	31.0935	13.4441	91.3141	230.302	25.82	47.3306
10.839	18.8493	75.7255	22.9629	32.6803	14.4264	36.1472	94.6691	21.6947	25.1718
12.903		74.3481	25.043		31.6348	74.4708	44.5484	16.764	19.4553
12.3938		65.1695	12.8766		15.2318	118.072	84.6313	19.0035	22.893
13.4667		74.1708	22.9651		12.2851	110.094	51.4903	12.1476	34.9154
24.1136		77.5121	17.8772		16.5676	67.3471	70.3929	-0.164996	17.4516
17.7036		79.2715	20.2673		16.3515	98.6606	49.3491	16.1681	12.5994
16.1125		61.378	22.14		57.1331	44.2529	35.097	12.2415	6.28707
10.9754		230.302	23.4234		47.3306	83.2311	127.565	23.9844	16.0154
11.9756		54.3679	26.4072		23.8556	26.5685	29.4144	25.2831	15.0681
13.2121		78.876	24.9273		24.9164	77.5576	128.292	19.9551	22.14
58.6913		66.8606	21.0792		17.2944	90.2685	97.4332	18.5822	21.1447
16.5035		55.2681	19.0166		19.5732	36.1881	136.493	20.0403	17.6196
12.8939		69.7792	14.9371		32.9706	29.7599	111.117	20.3677	20.1669
14.8669		40.7296	19.3767		25.0539	104.543	82.7492	23.9691	15.8648
15.5215		178.586	21.4306		42.1052	131.002	11.6028	28.376	28.6837
32.333		94.6691	13.8567		25.1718	20.7768	104.161	14.4569	16.0568
16.7853		91.5732	26.154		20.3589	81.0581	33.3604	25.1456	28.8016
20.1495		76.612	26.4749		24.0324	122	111.572	21.2102	19.6976
25.2865		71.5795	13.2084		16.0372	81.3581	136.657	23.0524	13.8545
14.3214		44.5484	23.6679		19.4553	120.736	100.097	18.9227	24.7767
71.8477*		84.6313	23.0764		22.893	131.465	116.309	17.7528	19.6386
43.8437		91.3141			25.82	102.161	57.6821	20.2913	20.1428
23.2226		70.5566			11.8726	52.9996	29.178	16.1572	31.6566
27.0232		36.1472			21.6947	131.356	32.3785	20.5117	19.6976
24.15		74.4708			16.764	101.225	22.6043	13.6449	36.5677
		51.4903			34.9154	101.988	103.025	20.9199	16.358
		70.3929			17.4516	21.2041	20.0949	10.1701	27.0511
		118.072			19.0035	112.417	124.992	21.8628	14.5027
		33.0376			12.3833	94.5509	54.518	19.6539	24.4471
		110.094			12.1476	130.756	22.8317	22.666	31.0018
		49.3491			12.5994	110.762	108.798	20.9504	32.8876
		67.3471			-0.1649961*	91.4141	115.727	15.4522	24.9055
		133.829			14.996	127.856	23.1772	16.6811	31.685
		56.8456			21.7231	50.6447	106.544	12.2153
		98.6606			16.1681	147.704	84.595	16.7902
		44.2529			12.2415	121.127	115.09	23.0415
		20.1585			18.6368	74.7572		33.215
		83.2311			23.9844	123.128		16.9714
		26.5685			25.2831	23.9136		16.0394
		35.097			6.28707	105.171		24.2703
		127.565			16.0154	77.7394		9.79685
		77.5576			19.9551	79.0305		26.3592
		90.2685			18.5822	67.8199		25.9292
		36.1881			20.0403	127.01		30.4714
		29.7599			20.3677	14.0668		24.1874
		29.4144			15.0681	104.089		32.0124
		104.543			23.9691	63.9829		27.1362
		131.002			28.376	119.782		21.6947
		128.292			22.14	11.2755		26.3308
		20.7768			14.4569	93.3962		25.9205
		81.0581			25.1456	79.7943		25.2831
		97.4332			21.1447	42.8163		30.7289
		122			21.2102	87.4226		19.9617
		81.3581			23.0524	66.5015
		120.736			18.9227	106.816
		136.493			17.6196
		131.465			17.7528
		102.161			20.2913
		97.7514			16.6964
		52.9996			16.1572
		111.117			20.1669
		131.356			20.5117
		82.7492			15.8648
		101.225			13.6449
		101.988			20.9199
		21.2041			10.1701
		112.417			21.8628
		66.5469			19.6015
		11.6028			28.6837
		104.161			16.0568
		33.3604			16.644
		56.4001			-2.03557*
		94.5509			19.6539
		130.756			7.74947
		28.8325			19.6998
		121.682			22.5023
		111.572			28.8016
		136.657			19.6976
		110.762			22.666
		100.097			13.8545
		91.4141			20.9504
		127.856			15.4522
		127.019			11.1589
		116.309			24.7767
		50.6447			16.6811
		147.704			12.2153
		121.127			16.7902
		95.1783			23.6112
		96.6785			41.5791
		57.6821			22.1182
		74.7572			23.0415
		123.128			33.215
		29.178			19.6386
		23.9136			16.9714
		32.3785			20.1428
		22.6043			31.6566
		89.1502			30.4103
		103.025			23.478
		20.0949			19.6976
		124.992			36.5677
		105.171			16.0394
		77.7394			24.2703
		79.0305			9.79685
		54.518			16.358
		22.8317			27.0511
		67.8199			26.3592
		127.01			25.9292
		14.0668			30.4714
		104.089			24.1874
		63.9829			32.0124
		119.782			24.0717
		11.2755			27.1362
		108.798			14.5027
		93.3962			21.6947
		115.727			24.4471
		23.1772			31.0018
		79.7943			26.3308
		42.8163			25.9205
		87.4226			25.2831
		93.178			23.9713
		106.544			32.8876
		18.0764			27.1035
		66.5015			30.7289
		106.816			19.9617
		84.595			24.9055
		115.09			31.685
		11.7574			19.9137

## Sheet: e-f
Validation cohort (2013-2016, n=96)
OXT		AVP
WPOI 1-3	WPOI 4-5	WPOI 1-3	WPOI 4-5
30.0163	67.5418	50.9957	42.6879
53.1098	47.0291	28.0962	32.1417
40.8044	22.9388	50.8837	44.1687
58.8472	47.5164	39.8772	45.1552
42.0449	53.6414	42.0717	46.4801
34.2252	68.5387	48.9206	12.1065
20.7457	60.1652	47.7125	41.7843
40.8154	115.146	43.3869	49.8072
34.1809	180.473	45.6934	46.127
84.5103	187.993	48.0438	42.929
28.4103	44.3265	50.5768	45.9224
25.8185	17.0574	39.127	52.8979
189.09	16.0273	34.1998	46.7724
24.722	28.289	48.8597	43.158
19.4055	107.737	50.4282	42.9241
62.2807	47.0512	36.5429	53.1342
35.9198	75.5387	43.9617	52.518
21.2663	28.6429	41.5529	53.8162
62.0149	33.5607	35.783	43.952
149.98	69.8013	18.064	46.2049
26.5828	58.6699	48.2411	38.0456
23.2267	42.1999	50.5208	23.7487
45.3787	24.135	43.3358	51.9943
29.9831	182.256	55.0072	22.9327
3.02412	44.0275	5.20401	53.368
23.4704	53.5418	49.8632	46.8844
44.6477	20.3691	42.2544	35.5102
29.2078	47.0291	34.6504	46.6165
	49.5655		32.5461
	17.722		38.2381
	194.86		32.1588
	4.76305		49.9752
	168.477		49.9898
	174.204		0.600728
	65.2712		44.0738
	46.287		34.4556
	76.4137		48.2873
	35.1002		31.2601
	20.8011		42.5832
	30.0606		39.5655
	166.495		35.7805
	46.1873		41.643
	13.8564		37.1537
	39.5085		35.386
	31.9325		46.0368
	37.3154		52.4108
	94.235		51.7629
	161.621		39.9917
	21.2331		34.0805
	27.2363		28.4713
	16.116		24.6961
	35.9198		46.3973
	94.534		50.7765
	60.9184		28.084
	7.93079		35.2325
	17.6444		37.0008
	14.222		52.2476
	186.033		29.4309
	56.5323		50.6961
	40.1841		27.0246
	15.1302		24.153
	90.2698		48.2873
	81.0878		32.2489
	57.0418		34.6358
	16.8137		48.2849
	19.3723		46.8309
	17.722		38.2381
	25.3644		38.8859

## Sheet: g, h
Test cohort (LNM)				Validation cohort (Metastasis)
OXT		AVP		OXT		AVP
No	Yes	No	Yes	No	Yes	No	Yes
230.302	40.7296	47.3306	25.0539	67.5418	47.0291	42.6879	32.1417
54.3679	44.5484	23.8556	19.4553	22.9388	47.5164	44.1687	45.1552
76.612	49.3491	24.0324	12.5994	53.6414	60.1652	46.4801	41.7843
71.5795	67.3471	16.0372	0	30.0163	34.2252	50.9957	48.9206
118.072	77.5576	19.0035	19.9551	68.5387	33.5607	12.1065	43.952
110.094	29.4144	12.1476	15.0681	53.1098	24.135	28.0962	51.9943
98.6606	131.002	16.1681	28.376	40.8044	182.256	50.8837	22.9327
44.2529	128.292	12.2415	22.14	58.8472	44.0275	39.8772	53.368
83.2311	97.4332	23.9844	21.1447	180.473	47.0291	46.127	46.6165
26.5685	81.3581	25.2831	23.0524	42.0449	4.76305	42.0717	49.9752
35.097	120.736	6.28707	18.9227	187.993	65.2712	42.929	44.0738
127.565	131.465	16.0154	17.7528	44.3265	76.4137	45.9224	48.2873
90.2685	102.161	18.5822	20.2913	17.0574	46.1873	52.8979	41.643
36.1881	82.7492	20.0403	15.8648	16.0273	13.8564	46.7724	37.1537
29.7599	112.417	20.3677	21.8628	20.7457	39.5085	47.7125	35.386
104.543	11.6028	23.9691	28.6837	40.8154	94.235	43.3869	51.7629
20.7768	136.657	14.4569	19.6976	28.289	23.4704	43.158	49.8632
81.0581	127.856	25.1456	15.4522	34.1809	161.621	45.6934	39.9917
122	147.704	21.2102	12.2153	84.5103	16.116	48.0438	24.6961
136.493	123.128	17.6196	33.215	28.4103	35.9198	50.5768	46.3973
52.9996	29.178	16.1572	19.6386	107.737	60.9184	42.9241	28.084
111.117	124.992	20.1669	36.5677	47.0512	29.2078	53.1342	34.6504
131.356	79.0305	20.5117	9.79685	75.5387	14.222	52.518	52.2476
101.225	54.518	13.6449	16.358	25.8185	186.033	39.127	29.4309
101.988	22.8317	20.9199	27.0511	28.6429	56.5323	53.8162	50.6961
21.2041	63.9829	10.1701	32.0124	189.09	90.2698	34.1998	48.2873
104.161	11.2755	16.0568	27.1362	69.8013	19.3723	46.2049	46.8309
94.5509	108.798	19.6539	14.5027	58.6699		38.0456
111.572	93.3962	28.8016	21.6947	24.722		48.8597
110.762	23.1772	22.666	31.0018	42.1999		23.7487
100.097	106.544	13.8545	32.8876	19.4055		50.4282
91.4141	66.5015	20.9504	30.7289	62.2807		36.5429
116.309	84.595	24.7767	24.9055	53.5418		46.8844
50.6447		16.6811		20.3691		35.5102
121.127		16.7902		49.5655		32.5461
74.7572		23.0415		21.2663		41.5529
23.9136		16.9714		17.722		38.2381
32.3785		20.1428		194.86		32.1588
22.6043		31.6566		62.0149		35.783
20.0949		19.6976		149.98		18.064
105.171		16.0394		168.477		49.9898
77.7394		24.2703		174.204		0.600728
67.8199		26.3592		26.5828		48.2411
127.01		25.9292		46.287		34.4556
14.0668		30.4714		35.1002		31.2601
104.089		24.1874		23.2267		50.5208
115.727		24.4471		20.8011		42.5832
79.7943		26.3308		30.0606		39.5655
42.8163		25.9205		45.3787		43.3358
87.4226		25.2831		29.9831		55.0072
106.816		19.9617		166.495		35.7805
115.09		31.685		3.02412		5.20401
				31.9325		46.0368
				37.3154		52.4108
				21.2331		34.0805
				27.2363		28.4713
				94.534		50.7765
				7.93079		35.2325
				17.6444		37.0008
				44.6477		42.2544
				40.1841		27.0246
				15.1302		24.153
				57.0418		34.6358
				16.8137		48.2849
				17.722		38.2381
				25.3644		38.8859

## Sheet: i
Percent survival
Survival time	Low	High		Log-rank (Mantel-Cox) test
35	0			Chi square		0.149
38	0			df		1
39	0			P value		0.6995
39	0			P value summary		ns
39	0			Are the survival curves sig different?		No
42	0			Hazard Ratio (logrank)		A/B	B/A
42	1			Ratio (and its reciprocal)		1.121	0.8919
43	0			95% CI of ratio		0.6165 to 2.039	0.4904 to 1.622
11	1
39	1
13	1
24	1
8	1
54	0
60	0
55	0
33	1
7	1
7	1
11	1
56	0
60	0
0.3	1
18	1
13	1
10	1
13	1
10	1
7	1
19	1
7	1
6	1
8	1
15	1
60		0
13		1
10		1
1.5		1
14		1
6		1
0		1
38		0
38		0
41		0
41		0
41		0
60		0
43		0
8		1
44		1
5		1
60		0
4		1
29		1
52		0
60		0
54		0
33		1
9		1
33		1
9		1
65		1
8		1
18		1
12		1
40		1
4		1
14		1

## Sheet: k, l
OXT Lmax (mm)		AVP Lmax (mm)						OXT	AVP
0 μM	10 μM	0 μM	10 μM		Column B			10	10
0.0938	0.284	0.3402	0.1982		vs.			vs.	vs.
0.232	0.1042	0.44	0.3858		Column A			0	0
0.1623	0.2045	0.4182	0.4258
0.1427	0.0924	0.3725	0.3502		Unpaired t test
					P value			0.8083	0.3712
					P value summary			ns	ns
					Significantly different (P < 0.05)?			No	No
					One- or two-tailed P value?			Two-tailed	Two-tailed
					t, df			t=0.2536, df=6	t=0.9664, df=6
