# Supplementary material for: OXTRHigh stroma fibroblasts control the invasion pattern of oral squamous cell carcinoma via ERK5 signaling
Source: Nat Commun. 2022 Aug 31;13:5124. doi: 10.1038/s41467-022-32787-y (PMC9433374; doi:10.1038/s41467-022-32787-y)
Supplement: Supplementary file 4 — Source Data [file 41467_2022_32787_MOESM4_ESM.zip › Source Data/Supplementary Figure 1/Supplementary Figure 1.xlsx]

## Sheet: b-c
Early-stage (n=523)			Late stage (n=126)
Survival Time	Type 1-3	Type 4-5	Survival Time	Type 1-3	Type 4-5
12	0		30	0			Log-rank (Mantel-Cox) test			Early-stage	Late stage
9	0		14	0			Chi square			22.89	26.64
10	0		17	0			df			1	1
11	0		11	0			P value			<0.0001	<0.0001
14	0		12	0			P value summary			****	****
16	0		11	1			Are the survival curves sig different?			Yes	Yes
16	0		14	0
16	0		14	0
18	0		14	0
18	0		15	0
19	0		19	0
17	0		18	0
24	0		26	0
25	0		28	0
26	0		28	0
28	0		35	0
29	0		41	0
33	0		42	0
33	0		42	0
40	0		38	0
43	0		37	0
40	0		34	0
39	0		104	0
39	0		14	1
37	0		61	0
37	0		59	0
35	0		55	0
34	0		53	0
31	0		53	0
31	0		52	0
66	0		51	0
61	0		51	0
59	0		49	0
57	0		58	1
56	0		56	1
55	0		118	0
52	0		106	0
48	0		105	0
49	0		105	0
46	0		95	0
46	0		93	0
46	0		84	0
45	0		82	0
45	0		81	0
44	0		37	1
44	0		79	0
44	0		72	0
46	1		71	0
101	0		70	0
97	0		69	0
92	0		51	1
89	0		102	1
85	0		96	1
85	0		8	1
81	0		74	1
76	0		81	0
76	0		15	0
75	0		29	0
72	0		90	0
72	0		70	0
71	0		70	0
70	0		70	0
69	0		70	0
69	0		70	0
67	0		70	0
14	1		70	0
41	1		70	0
11	1		20	1
29	0		70	0
29	0		70	0
11	0		70	0
27	0		8	1
27	0		70	0
8	0		70	0
16	0		70	0
25	0		70	0
19	0		14	0
10	0		60	0
7	0		60	0
7	0		11	1
7	0		60	0
8	0		60	0
8	0		60	0
9	0		60	0
9	0		60	0
9	0		60	0
10	0		11	1
10	0		4	1
10	0		60	0
10	0		60	0
10	0		60	0
10	0		60	0
11	0		2	1
11	0		60	0
11	0		5	1
11	0		60	0
12	0		21	1
12	0		60	0
12	0		70	0
13	0		13	1
14	0		13	1
14	0		10	1
14	0		70	0
15	0		70	0
15	0		70	0
15	0		70	0
15	0		12	1
16	0		34	1
16	0		70	0
16	0		70	0
16	0		34	1
16	0		8	1
16	0		70	0
18	0		70	0
18	0		70	0
18	0		70	0
18	0		70	0
19	0		8	1
19	0		70	0
19	0		84		0
19	0		28		0
20	0		16		0
20	0		21		1
21	0		8		0
17	0		12		0
17	0		13		0
17	0		18		0
21	0		23		1
21	1		7		1
22	0		26		0
22	0		33		0
22	0		36		0
22	0		32		0
22	0		36		0
23	0		41		0
23	0		40		0
24	0		40		0
24	0		39		0
24	0		36		0
24	0		32		0
24	0		24		1
24	0		16		1
25	0		25		1
25	0		19		1
25	0		61		0
25	0		60		0
26	0		60		0
26	0		55		0
27	0		55		0
27	0		55		0
27	0		51		0
29	0		49		0
29	0		47		0
34	0		44		0
33	0		64		1
33	0		49		0
36	0		16		1
36	0		46		1
36	0		14		1
36	0		34		1
33	0		50		1
42	0		103		0
41	0		102		0
41	0		99		0
43	0		97		0
42	0		96		0
42	0		96		0
39	0		85		0
39	0		77		0
38	0		71		0
37	0		71		1
36	0		8		1
36	0		24		1
38	0		39		1
38	0		60		1
38	0		18		1
38	0		38		1
35	0		7		1
35	0		14		1
35	0		63		1
34	0		4		1
37	0		87		0
34	0		43		0
34	0		35		1
31	0		21		1
33	0		70		0
34	0		23		1
33	0		7		1
27	1		70		0
20	1		35		1
65	0		70		0
86	0		70		0
64	0		15		1
64	0		13		1
62	0		70		0
61	0		70		0
61	0		15		1
61	0		6		1
59	0		12		1
59	0		6		1
58	0		7		1
58	0		7		1
58	0		33		1
58	0		23		1
58	0		9		1
57	0		9		1
56	0		60		0
55	0		37		1
53	0		60		0
52	0		1		1
52	0		60		0
51	0		2		1
52	0		26		1
50	0		60		0
70	0		5		1
49	0		60		0
48	0		13		1
47	0		36		1
44	0		5		1
67	0		15		1
56	0		60		0
12	1		8		1
126	0		60		0
122	0		60		0
121	0		60		0
120	0		10		1
118	0		14		1
118	0		20		1
117	0		70		0
115	0		13		1
113	0		20		1
111	0		11		1
110	0		70		0
104	0		18		1
103	0		70		0
105	0		11		1
103	0		5		1
102	0		70		0
100	0		70		0
100	0		21		1
99	0		19		1
99	0		8		1
96	0		17		1
96	0		7		1
96	0		70		0
96	0		12		1
95	0		70		0
92	0		33		1
91	0		70		0
89	0		4		1
88	0		70		0
88	0		4		1
88	0		70		0
88	0		14		1
87	0		6		1
85	0		7		1
84	0		12		1
84	0		6		1
83	0		70		0
83	0		15		1
83	0		13		1
82	0		70		0
81	0
81	0
80	0
79	0
79	0
78	0
78	0
77	0
76	0
75	0
74	0
74	0
73	0
72	0
72	0
71	0
70	0
70	0
68	0
81	0
107	0
72	0
73	1
26	1
41	1
20	1
6	1
24	1
38	1
48	1
72	1
7	1
48	1
12	1
62	1
30		0
27		0
21		0
122		0
18		0
15		0
12		0
11		0
9		0
14		0
7		0
7		0
8		0
8		0
8		0
8		0
9		0
10		0
10		0
10		0
10		0
10		0
11		0
11		0
11		0
12		0
12		0
10		1
13		0
14		0
15		0
15		0
16		0
16		0
16		0
17		0
11		1
18		0
19		0
19		0
19		0
20		0
20		0
20		0
20		0
21		0
21		0
21		0
21		0
17		0
18		0
8		1
21		0
22		0
22		0
22		0
23		0
23		0
23		0
10		1
23		0
23		0
24		0
24		0
24		0
22		1
25		0
26		0
26		0
26		0
26		0
27		0
27		0
28		0
28		0
28		0
28		0
28		0
29		0
29		0
29		0
33		0
32		0
36		0
35		0
32		0
41		0
40		0
89		0
43		0
42		0
40		0
39		0
35		0
37		0
38		0
37		0
34		0
34		0
37		0
34		0
31		0
31		0
36		0
34		0
40		0
21		1
18		1
13		1
25		1
21		1
66		0
63		0
62		0
61		0
68		0
60		0
60		0
59		0
59		0
58		0
58		0
58		0
57		0
57		0
56		0
55		0
55		0
54		0
52		0
52		0
52		0
52		0
51		0
51		0
50		0
50		0
50		0
49		0
48		0
48		0
48		0
48		0
48		0
48		0
47		0
47		0
46		0
46		0
46		0
44		0
43		0
43		0
61		0
31		1
42		1
46		1
18		1
23		1
17		1
24		1
6		1
113		0
13		1
109		0
107		0
107		0
103		0
103		0
103		0
102		0
102		0
100		0
100		0
99		0
95		0
92		0
87		0
85		0
83		0
96		0
82		0
81		0
80		0
80
78		0
75		0
71		0
69		0
67		0
67		0
67		0
77		1
36		1
9		1
36		1
36		1
48		1
54		1
2		1
60		1
46		1
86		1
8		1
65		1
50		1
62		1
60		1
48		1
36		1
36		1
12		1
27		1
6		1
18		1
24		1
6		1
53		1
79		0
70		0
34		0
15		0
21		0
25		0
13		0

## Sheet: e-f
Cell types		WPOI 1-3
CD3+T cells		70	82	87	66	69	53	72	68	82	84	67	46	72	73	56	63					69						53			62		72	84		72	62		55			76					73		77
CD3+CD8+T cells		25	49	34	18	23	15	23	16	53	27	22	13	18	35	20	17					30						12			15		33	20		24	19		21			49					21		36
CD3+CD4+T cells		34	33	50	45	40	32	47	50	26	44	41	29	46	35	33	43					35						38			48		38	62		44	33		31			24					50		25
CD3-CD16+CD56+NK cells		2	3	3	13	12	8	12	16	8	8	18	21	8	3	29	12					13						24			27		15	7		10	23		20			5					8		8
CD3-CD19+ B cells		2	9	6	10	11	8	13	12	8	7	12	28	12	21	7	7					11						20			11		9	7		16	9		17			16					18		14
Percentage (%) in CD45+ lymphocytes
Cell types		WPOI 1-3
CD3+T cells		0.903	1.132	1.549	1.241	1.304	0.806	1.08	1.163	1.533	1.63	0.945	1.38	0.965	1.153	0.605	0.605					2.18						1.304			1.327	0	1.642	2.142		2.03	1.339		0.71			1.718					1.942		0.762
CD3+CD8+T cells		0.323	0.676	0.605	0.338	0.435	0.228	0.345	0.274	0.991	0.524	0.31	0.39	0.241	0.553	0.216	0.163					0.948						0.295			0.321	0	0.752	0.51		0.677	0.41		0.271			1.107					0.559		0.356
CD3+CD4+T cells		0.439	0.455	0.89	0.846	0.756	0.486	0.705	0.855	0.486	0.854	0.578	0.87	0.616	0.553	0.356	0.413					1.106						0.935			1.027	0	0.866	1.581		1.241	0.713		0.4			0.542					1.33		0.248
CD3-CD16+CD56+NK cells		0.026	0.041	0.053	0.244	0.227	0.122	0.18	0.274	0.15	0.155	0.254	0.63	0.107	0.047	0.313	0.115					0.411						0.59			0.578	0	0.342	0.179		0.282	0.497		0.258			0.113					0.213		0.079
CD3-CD19+ B cells		0.026	0.124	0.107	0.188	0.208	0.122	0.195	0.205	0.15	0.136	0.169	0.84	0.161	0.332	0.076	0.067					0.348						0.492			0.235	0	0.205	0.179		0.451	0.194		0.219			0.362					0.479		0.139
Absolute number in CD45+ lymphocytes

## Sheet: g-k
IHC scores = The grade of staining intensity (0-3) x The grade of staining area (1-4); Staining intensity: 0=normal, 1=mild, 2= moderate, 3=intense, staining area: 1=0-25%, 2=25-50%, 3=50-75%, 4=75-100%; TC, tumor cell; FC, fibroblast; TIL, tumor infiltrating lymphocyte
TNM stage	IL-1β						IL-6						IL-8						SDF-1						TNF-α
	1-2			3-4			1-2			3-4			1-2			3-4			1-2			3-4			1-2			3-4
	TC	FC	TIL	TC	FC	TIL	TC	FC	TIL	TC	FC	TIL	TC	FC	TIL	TC	FC	TIL	TC	FC	TIL	TC	FC	TIL	TC	FC	TIL	TC	FC	TIL
	6	2	2	4	4	4	12	6	6	4	8	2	8	6	12	8	8	12	12	9	9	4	6	6	8	2	4	6	2	9
	8	2	2	12	12	4	6	1	1	4	2	2	12	8	3	12	12	9	9	8	9	12	12	9	8	1	2	8	2	9
	9	6	9	8	4	12	0	8	1	12	12	6	8	8	6	12	6	4	12	12	12	8	4	6	8	2	4	12	2	2
	8	6	8	12	9	12	12	3	6	12	12	3	8	8	6	12	8	2	8	8	8	8	8	6	4	2	6	3	2	8
	4	4	4	8	8	6	4	4	2	4	12	2	8	8	6	12	2	2	8	8	8	6	3	3	12	2	2	12	2	6
	6	4	6	8	12	12	2	6	0	8	8	4	8	9	2	8	8	8	1	1	1	6	8	6	8	2	4	6	2	12
				12	12	8				12	12	4				10	8	3				8	8	6				6	2	12
				8	8	8				12	6	3				12	12	12				12	12	12				8	2	9
WPOI	1-3			4-5			1-3			4-5			1-3			4-5			1-3			4-5			1-3			4-5
	TC	FC	TIL	TC	FC	TIL	TC	FC	TIL	TC	FC	TIL	TC	FC	TIL	TC	FC	TIL	TC	FC	TIL	TC	FC	TIL	TC	FC	TIL	TC	FC	TIL
	4	4	4	9	6	9	4	8	2	12	6	3	8	9	2	8	8	6	4	6	6	12	12	12	3	2	8	8	2	9
	12	12	4	12	9	12	4	2	2	12	12	3	8	8	12	12	6	4	1	1	1	8	4	6	6	2	9	12	2	2
	8	4	12	8	8	6	12	12	6	2	6	0	12	12	9	12	8	2	12	12	9	8	8	6	8	2	9	8	2	4
	6	2	2	8	12	12	12	6	6	0	8	1	8	6	12	12	2	2	12	9	9	6	3	3	8	2	4	12	1	6
	8	2	2	8	6	8	6	1	1	12	3	6	12	8	3	8	8	6	9	8	9	8	8	8	8	1	2	4	2	6
	8	4	6	8	8	8	8	8	4	4	12	2	10	8	3	8	8	8	8	8	6	6	8	6	6	2	12	6	2	12
				4	4	4				4	4	2				12	12	12				8	8	8				12	2	2
				12	12	8				12	12	4				8	8	6				12	12	12				8	2	4

## Sheet: l-m
Fibronectin+ stroma cells				PDGFRβ+ stroma cells
WPOI 1-3	WPOI 4-5			WPOI 1-3	WPOI 4-5
6	9			1	6
3	6			6	9
3	6			3	3
4	6			3	9
4	6			6	6
6	4			3	9
4	6			6	3
4	9			1	6
3	6			3	3
3	9			3	6
Unpaired t test				Unpaired t test
P value		0.0006		P value		0.0201
P value summary		***		P value summary		*
Significantly different (P < 0.05)?		Yes		Significantly different (P < 0.05)?		Yes
One- or two-tailed P value?		Two-tailed		One- or two-tailed P value?		Two-tailed
t, df		t=4.150, df=18		t, df		t=2.550, df=18
