# Supplementary material for: OXTRHigh stroma fibroblasts control the invasion pattern of oral squamous cell carcinoma via ERK5 signaling
Source: Nat Commun. 2022 Aug 31;13:5124. doi: 10.1038/s41467-022-32787-y (PMC9433374; doi:10.1038/s41467-022-32787-y)
Supplement: Supplementary file 4 — Source Data [file 41467_2022_32787_MOESM4_ESM.zip › Source Data/Supplementary Figure 2/Supplementary Figure 2.xlsx]

## Sheet: a, d, e
a, Relative mRNA expression in different CAFs
Gene	WPOI 1-3			WPOI 4-5
ACTA2	3521	27950	3000	9603	44297	8679	33501	45674	48861	26004	3124	49826
S100A4	8947	8323	2849	6385	5311	2415	4681	3545	3590	5036	9775	6039
FAP	2812	6297	5176	5114	4920	6863	11216	4396	4601	5247	9768	9364
PDGFRα	24445	20746	12608	17342	14246	29093	15002	13891	14813	21127	15513	32149
PDGFRβ	8037	33464	10651	18288	11749	21939	27321	13148	29666	12067	15137	31560
d			Pearson r
% Methylation	OXTR mRNA		r			-0.2423
2.1	10		95% confidence interval			-0.8807 to 0.7086
3.6	0.6		R squared			0.05871
3.6	4		P value
12.9	9		P (two-tailed)			0.6437
13.6	5.9		P value summary			ns
0	16		Significant? (alpha = 0.05)			No
e			Column B			CAFWPOI 4-5
CAFWPOI 1-3	CAFWPOI 4-5		vs.			vs.
19	63.95		Column A			CAFWPOI 1-3
9	18.46
19	34.75		Unpaired t test
1.2	90		P value			<0.0001
12.3	75		P value summary			****
14	57.3		Significantly different (P < 0.05)?			Yes
35	81.3		One- or two-tailed P value?			Two-tailed
25.6	78.1		t, df			t=5.803, df=18
34.5	83.4
22.4	73.6
