# Supplementary material for: OXTRHigh stroma fibroblasts control the invasion pattern of oral squamous cell carcinoma via ERK5 signaling
Source: Nat Commun. 2022 Aug 31;13:5124. doi: 10.1038/s41467-022-32787-y (PMC9433374; doi:10.1038/s41467-022-32787-y)
Supplement: Supplementary file 4 — Source Data [file 41467_2022_32787_MOESM4_ESM.zip › Source Data/Supplementary Figure 3/Supplementary Figure 3.xlsx]

## Sheet: d-f
d, Lmax (mm)
OXTRLow	OXTRHigh		Unpaired t test
0.112644	0.236864		P value			<0.0001
0.096297	0.257933		P value summary			****
0.139419	0.2203		Significantly different (P < 0.05)?			Yes
0.107664	0.301458		One- or two-tailed P value?			Two-tailed
0.110119	0.248589		t, df			t=9.086, df=8
f, AVP								e, OXT
OD value	Concentration							OD value	Concentration
0.2811	1.25							0.31355	8
0.36155	2.5							0.46275	20
0.5005	5							0.9064	60
0.7479	10							1.6953	160
1.2259	20
1.84625	40
2.88285	80

## Sheet: g, k
g, Tumor volume (mm3)
HN6+OXTRLowCAF	Carbetocin+
	HN6+OXTRLowCAF		Unpaired t test
9	16.25		P value			0.8152
10.375	20		P value summary			ns
16	10.125		Significantly different (P < 0.05)?			No
18	12.25		One- or two-tailed P value?			Two-tailed
16	19.375		t, df			t=0.2372, df=18
18	11.25
12.25	15.3125
15.625	10
9	10.125
9.45	13
k, % of gel contraction				Column C			OXTRHigh-sgNC		OXTRHigh-sgOXTR
OXTRLow-sgNC	OXTRHigh-sgNC	OXTRHigh-sgOXTR		vs.			vs.		vs.
8	41	19		Column B			OXTRLow-sgNC		OXTRHigh-sgNC
0	65	15
8	30	23		Unpaired t test
14	34	30		P value			0.0003		0.0097
10	47	19		P value summary			***		**
13	28	24		Significantly different (P < 0.05)?			Yes		Yes
				One- or two-tailed P value?			Two-tailed		Two-tailed
				t, df			t=5.344, df=10		t=3.185, df=10
