# Supplementary material for: OXTRHigh stroma fibroblasts control the invasion pattern of oral squamous cell carcinoma via ERK5 signaling
Source: Nat Commun. 2022 Aug 31;13:5124. doi: 10.1038/s41467-022-32787-y (PMC9433374; doi:10.1038/s41467-022-32787-y)
Supplement: Supplementary file 4 — Source Data [file 41467_2022_32787_MOESM4_ESM.zip › Source Data/Supplementary Figure 4/Supplementary Figure 4.xlsx]

## Sheet: c, d
c, Lmax (mm)									d, Lmax (mm)
PBS	IL-1β	CCL5	CXCL6	CCL7	CCL18	CCL26	LIGHT		NC	IL-1β	CCL5	CXCL6	CCL7	CCL18	CCL26	LIGHT
0.10018	0.160312	0.146	0.156984	0.13322	0.5584	0.22136	0.171264		0.50665	0.418038	0.380613	0.475194	0.478156	0.386675	0.157288	0.411631
0.13742	0.193296	0.106732	0.100716	0.086556	0.577	0.316588	0.165712		0.370538	0.357213	0.346956	0.522856	0.491175	0.2944	0.101869	0.326238
0.139844	0.089888	0.144012	0.146124	0.20004	0.269296	0.241868	0.136		0.421594	0.428338	0.337244	0.275763	0.368988	0.37755	0.154894	0.245331
0.184272	0.086832	0.111732	0.108976	0.131468	0.219572	0.255476	0.138132		0.430075	0.387425	0.425225	0.315763	0.31825	0.228331	0.114169	0.322394
0.10286	0.082292	0.127624	0.15862	0.126016	0.163684	0.281312	0.123968		0.340188	0.422753	0.311355	0.3642	0.485	0.26453	0.232831	0.409506
Column F			CCL18	CCL26					Column G			CCL18	CCL26
vs.			vs.	vs.					vs.			vs.	vs.
Column A			PBS	PBS					Column A			NC	NC
Unpaired t test									Unpaired t test
P value			0.0352	0.0004					P value			0.0398	<0.0001
P value summary			*	***					P value summary			*	****
Significantly different (P < 0.05)?			Yes	Yes					Significantly different (P < 0.05)?			Yes	Yes
One- or two-tailed P value?			Two-tailed	Two-tailed					One- or two-tailed P value?			Two-tailed	Two-tailed
t, df			t=2.531, df=8	t=5.796, df=8					t, df			t=2.451, df=8	t=7.153, df=8
