# Supplementary material for: OXTRHigh stroma fibroblasts control the invasion pattern of oral squamous cell carcinoma via ERK5 signaling
Source: Nat Commun. 2022 Aug 31;13:5124. doi: 10.1038/s41467-022-32787-y (PMC9433374; doi:10.1038/s41467-022-32787-y)
Supplement: Supplementary file 4 — Source Data [file 41467_2022_32787_MOESM4_ESM.zip › Source Data/Supplementary Figure 5/Supplementary Figure 5.xlsx]

## Sheet: d
d, OXTR and CCL26 promoter activity
OXTR	Sa-NC	Sa-OXTR	JNK-IN-8	LY3214996	SB239063	XMD8-92		CCL26	Sa-NC	Sa-OXTR	JNK-IN-8	LY3214996	SB239063	XMD8-92
	1.08183	1.67494	2.90323	2.35732	2.23325	0.189864			1.10357	1.7976	1.625	2.21435	2.07932	0.270667
	0.967742	2.93779	3.739	2.63441	3.07918	0.172984			1.02163	1.44314	1.48901	1.68493	2.16474	0.2008
	1.12903	2.35732	4.32937	2.59217	3.0914	0.163468			1.06212	1.36488	1.26514	1.92685	2.55532	0.192436
	0.806452	1.6129	3.14516	1.96573	1.88172	0.148634			0.580608	1.22956	1.13936	1.61955	2.17247	0.187755
Column B			Sa-OXTR	XMD8-92				Column B			Sa-OXTR	XMD8-92
vs.			vs.	vs.				vs.			vs.	vs.
Column A			Sa-NC	Sa-OXTR				Column A			Sa-NC	Sa-OXTR
Unpaired t test								Unpaired t test
P value			0.0117	0.0007				P value			0.0237	<0.0001
P value summary			*	***				P value summary			*	****
Significantly different (P < 0.05)?			Yes	Yes				Significantly different (P < 0.05)?			Yes	Yes
One- or two-tailed P value?			Two-tailed	Two-tailed				One- or two-tailed P value?			Two-tailed	Two-tailed
t, df			t=3.577, df=6	t=6.308, df=6				t, df			t=3.009, df=6	t=10.15, df=6

## Sheet: f, i
f, Relative nuclear staining
	sa-NC				sa-OXTR
c-Myc	0.8732	0.9823	1.1023	1.0723	7.231	5.3952	9.342	6.6274
c-Fos	0.9382	0.9873	0.9943	1.2034	3.425	4.732	2.643	4.01693
	Significant?	P value	Mean of sa-NC	Mean of sa-OXTR	Difference	SE of difference	t ratio	df	Adjusted P Value
c-Myc	Yes	0.000306	1.008	7.149	-6.141	0.8264	7.431	6	0.000611
c-Fos	Yes	0.000983	1.031	3.704	-2.673	0.4472	5.978	6	0.000983
h			Column B		sa-OXTR
sa-NC	sa-OXTR		vs.		vs.
1.043	4.382		Column A		sa-NC
0.9643	2.364
0.9573	3.4872		Unpaired t test
1.1348	5.274		P value		0.0038
			P value summary		**
			Significantly different (P < 0.05)?		Yes
			One- or two-tailed P value?		Two-tailed
			t, df		t=4.572, df=6

## Sheet: m, n
m, n. Cell numbers / field
HN6		HSC3
siRNA-NC	siRNA-3	siRNA-NC	siRNA-3
25	23	35	23
45	22	43	29
34	15	31	15
40	20	46	22
Unpaired t test			HN6	HSC3
P value			0.0138	0.0105
P value summary			*	*
Significantly different (P < 0.05)?			Yes	Yes
One- or two-tailed P value?			Two-tailed	Two-tailed
t, df			t=3.437, df=6	t=3.663, df=6
