# Supplementary material for: OXTRHigh stroma fibroblasts control the invasion pattern of oral squamous cell carcinoma via ERK5 signaling
Source: Nat Commun. 2022 Aug 31;13:5124. doi: 10.1038/s41467-022-32787-y (PMC9433374; doi:10.1038/s41467-022-32787-y)
Supplement: Supplementary file 4 — Source Data [file 41467_2022_32787_MOESM4_ESM.zip › Source Data/Supplementary Figure 6/Supplementary Figure 6.xlsx]

## Sheet: b, c
b, Relative MIF
	sa-NC			sa-OXTR			sa-OXTR+ERK5i
CAF1	0.948	1.134	0.9454	8.349	5.837	9.738	3.573	5.392	4.284
CAF2	1.024	1.325	0.8953	3.284	2.948	2.647	1.2045	1.034	1.457
c, Tumor volume (mm3)
HN6+CAF-sa-OXTR		HN6+CAF-sa-OXTR+XMD8-92
15.21		10.08				Unpaired t test
18		5				P value			0.0051
25.7		5.6				P value summary			**
14.85		10.14				Significantly different (P < 0.05)?			Yes
14.85		5.5125				One- or two-tailed P value?			Two-tailed
7.8125		8.6				t, df			t=3.414, df=12
10.3125		5.733

## Sheet: d, e
	d, OXT		e, AVP
TNM stage	1-2	3-4	1-2	3-4
	40.8044	67.5418	50.8837	42.6879
	58.8472	47.0291	39.8772	32.1417
	42.0449	22.9388	42.0717	44.1687
	187.993	47.5164	42.929	45.1552
	134.225	53.6414	48.9206	46.4801
	20.7457	30.0163	47.7125	50.9957
	40.8154	68.5387	43.3869	12.1065
	107.737	53.1098	42.9241	28.0962
	25.8185	60.1652	39.127	41.7843
	189.09	115.146	34.1998	49.8072
	69.8013	180.473	46.2049	46.127
	42.1999	44.3265	23.7487	45.9224
	20.3691	17.0574	35.5102	52.8979
	114.763	16.0273	49.9752	46.7724
	20.8011	28.289	42.5832	43.158
	30.0606	34.1809	39.5655	45.6934
	29.9831	84.5103	55.0072	48.0438
	46.1873	28.4103	41.643	50.5768
	13.8564	47.0512	37.1537	53.1342
	3.02412	75.5387	5.20401	52.518
	37.3154	28.6429	52.4108	53.8162
	94.235	33.5607	51.7629	43.952
	16.116	58.6699	24.6961	38.0456
	44.6477	24.722	42.2544	48.8597
	15.1302	24.135	24.153	51.9943
	90.2698	19.4055	48.2873	50.4282
	17.722	182.256	38.2381	22.9327
		62.2807		36.5429
		44.0275		53.368
		53.5418		46.8844
		35.9198		43.9617
		47.0291		46.6165
		49.5655		32.5461
		21.2663		41.5529
		17.722		38.2381
		194.86		32.1588
		62.0149		35.783
		149.98		18.064
		168.477		49.9898
		174.204		0.600728
		65.2712		44.0738
		26.5828		48.2411
		46.287		34.4556
		76.4137		48.2873
		35.1002		31.2601
		23.2267		50.5208
		45.3787		43.3358
		166.495		35.7805
		39.5085		35.386
		31.9325		46.0368
		23.4704		49.8632
		161.621		39.9917
		21.2331		34.0805
		27.2363		28.4713
		35.9198		46.3973
		94.534		50.7765
		60.9184		28.084
		7.93079		35.2325
		17.6444		37.0008
		29.2078		34.6504
		14.222		52.2476
		186.033		29.4309
		56.5323		50.6961
		40.1841		27.0246
		81.0878		32.2489
		57.0418		34.6358
		16.8137		48.2849
		19.3723		46.8309
		25.3644		38.8859

## Sheet: f, g, i.
f	OXT				g	AVP				i
Survival time	Low	Mediate	High		Survival time	Low	Mediate	High		OXT			AVP
60	0				13	1				0	5	10	0	5	10
14	1				14	1				0.1238	0.3012	0.2492	0.1685	0.13695	0.0698
0.3	1				36	0				0.2864	0.1762	0.1965	0.1128	0.118	0.1432
60	0				60	0				0.2015	0.1864	0.2058	0.09645	0.0568	0.0824
38	0				43	0				0.1123	0.2314	0.1346	0.0726	0.1325	0.0463
40	0				8	1
41	0				60	0
60	0				4	1
60	0				52	0
60	0				52	0
8	1				54	0
4	1				54	0
52	0				55	0
29	1				60	0
60	0				0.3	1
60	0				18	1
33	1				8	1
9	1				10	1
33	1				13	1
9	1				18	1
65	1				7	1
18	1				19	1
40	1				4	1
4	1				14	1
13		1			60		0
10		1			37		0
1.5		1			6		1
36		0			38		0
37		0			38		0
6		1			41		0
60		0			41		0
40		0			43		0
41		0			43		0
43		0			13		1
43		0			16		1
43		0			24		1
39		1			51		0
10		1			60		0
5		1			55		0
60		0			9		1
51		0			33		1
60		0			7		1
55		0			7		1
33		1			9		1
8		1			13		1
50		1			50		1
12		1			8		1
14		1			15		1
35			0		35			0
35			0		10			1
36			0		1.5			1
39			0		35			0
39			0		36			0
39			0		0			1
39			0		38			0
39			0		38			0
39			0		39			0
40			0		39			0
41			0		39			0
41			0		39			0
42			0		39			0
42			1		39			0
43			0		40			0
11			1		40			0
43			0		41			0
44			0		41			0
13			1		41			0
16			1		42			0
24			1		42			1
8			1		60			0
52			0		43			0
54			0		11			1
55			0		43			0
60			0		39			1
55			0		44			1
55			0		44			0
7			1		5			1
55			0		8			1
7			1		29			1
11			1		60			0
56			0		52			0
60			0		33			1
60			0		55			0
0.3			1		55			0
18			1		55			0
13			1		11			1
10			1		56			0
13			1		33			1
13			1		60			0
10			1		13			1
7			1		65			1
19			1		10			1
7			1		12			1
6			1		40			1
8			1		7			1
15			1		6			1
